# Supplementary material for: Crystal structure of binimetinib (Form A), C17H15BrF2N4O3, from synchrotron X-ray powder diffraction data and density functional theory
Source: Acta Crystallogr E Crystallogr Commun. 2026 May 15;82(Pt 6):639–44. doi: 10.1107/S2056989026004718 (PMC13238979; doi:10.1107/S2056989026004718)
Supplement: Supplementary file 1 [file e-82-00639-sup1.cif]

##############################################################################
#                                                                            #
# This CIF contains the data in a paper accepted for publication in          #
# Acta Crystallographica Section E. It conforms to the requirements of       #
# Notes for Authors for Acta Crystallographica Section E, and has been       #
# peer reviewed under the auspices of the IUCr Commission on Journals.       #
#                                                                            #
# Full details of the Crystallographic Information File format               #
# are given in the paper "The Crystallographic Information File (CIF):       #
# a New Standard Archive File for Crystallography" by S. R. Hall, F. H.      #
# Allen and I. D. Brown [Acta Cryst. (1991), A47, 655-685].                  #
#                                                                            #
# The current version of the core CIF dictionary is obtainable from          #
# ftp://ftp.iucr.org/pub/cif_core.dic.                                       #
#                                                                            #
# Software is freely available for graphical display of the structure(s)     #
# in this CIF. For information consult the CIF software page                 #
# http://www.iucr.org/resources/cif/software.                                #
#                                                                            #
# This file may be used for bona fide research purposes within the           #
# scientific community so long as proper attribution is given to the journal # 
# article from which it was obtained.                                        #
#                                                                            #
##############################################################################
data_binimetinib_3_publ
_audit_creation_method     "created in GSAS-II"
_journal_date_recd_electronic     2026-03-23
_journal_date_accepted     2026-05-06
_journal_name_full     'Acta Crystallographica, Section E'
_journal_year     2026
_journal_volume     82
_journal_issue      1
_journal_page_first     0
_journal_page_last     0
_journal_paper_category     GI
_journal_paper_doi     10.1107/S2056989026004718
_journal_coeditor_code     HB8206
_publ_contact_author_name     'James A. Kaduk'
_publ_contact_author_address
;
Department of Chemistry,
North Central College,
131 S. Loomis
St., Naperville IL
60540 USA
;
_publ_contact_author_email
;
kaduk@polycrystallography.com
;
_publ_section_title
;
Crystal structure of binimetinib (Form A), C~17~H~15~BrF~2~N~4~O~3~, from
synchrotron X-ray powder diffraction data and density functional theory
;
loop_
    _publ_author_name
    _publ_author_footnote
    _publ_author_address
    'Ducreux, Jean guillaume' .
;
Department of Chemistry,
North Central College,
131 S. Loomis
St., Naperville IL
60540 USA
;
    'Kaduk, James A.' .
;
Department of Chemistry,
North Central College,
131 S. Loomis
St., Naperville IL
60540 USA
;
    'Dosen, Anja' .
;
ICDD
12 Campus Blvd.
Newtown Square PA
19073 USA
;
    'Blanton, Thomas N.' .
;
ICDD
12 Campus Blvd.
Newtown Square PA
19073 USA
;
_publ_section_synopsis
;
The crystal structure of binimetinib (Form A) has been solved and refined using
synchrotron X-ray powder diffraction data, and optimized using density
functional theory techniques
;
_pd_block_id     2025-12-06T14:46|binimetinib_3|noname|PubInfo
data_binimetinib_3_overall
_pd_block_diffractogram_id
                      2025-12-06T14:46|binimetinib_3|noname|CLSBrockhouse_hist_0
_pd_block_id     2025-12-06T14:46|binimetinib_3|noname|Overall
_refine_ls_matrix_type     full
_refine_ls_wR_factor_obs     0.01891
_refine_ls_goodness_of_fit_all     18.638
_refine_ls_number_parameters     113
_refine_ls_number_restraints     72
_refine_ls_number_constraints     23
_refine_ls_weighting_scheme     sigma
_refine_ls_shift/su_max     3.1625
_refine_ls_shift/su_mean     0.7910
_computing_structure_refinement
;
<i>GSAS-II</i> (Toby & Von Dreele, 2013)
;
loop_
    _pd_phase_block_id
    2025-12-06T14:46|binimetinib_3|phase_2|noname
    2025-12-06T14:46|binimetinib_3|phase_1|noname
    2025-12-06T14:46|binimetinib_3|phase_0|noname
_pd_calc_method     "Rietveld Refinement"
_pd_proc_info_datetime     2025-12-06T14:46
data_binimetinib_3_phase_2
_pd_block_id     2025-12-06T14:46|binimetinib_3|phase_2|noname
_chemical_formula_sum     "Fe O22 P3 Zr8"
_chemical_formula_weight     1230.51
_symmetry_cell_setting     monoclinic
_space_group_name_H-M_alt     "P 21/c"
_space_group_name_Hall     "-P 2ybc"
loop_
    _space_group_symop_id
    _space_group_symop_operation_xyz
    1 x,y,z
    2 -x,1/2+y,1/2-z
    3 -x,-y,-z
    4 x,1/2-y,1/2+z
_cell_length_a     8.8395
_cell_length_b     8.9359
_cell_length_c     15.1869
_cell_angle_alpha     90
_cell_angle_beta     125.16
_cell_angle_gamma     90
_cell_volume     980.727
_cell_formula_units_Z     4
_exptl_crystal_density_diffrn     8.3338
_diffrn_ambient_temperature     298.0
_refine_ls_weighting_scheme     sigma
loop_
    _atom_type_symbol
    _atom_type_number_in_cell
    _atom_type_scat_Cromer_Mann_a1
    _atom_type_scat_Cromer_Mann_a2
    _atom_type_scat_Cromer_Mann_a3
    _atom_type_scat_Cromer_Mann_a4
    _atom_type_scat_Cromer_Mann_b1
    _atom_type_scat_Cromer_Mann_b2
    _atom_type_scat_Cromer_Mann_b3
    _atom_type_scat_Cromer_Mann_b4
    _atom_type_scat_Cromer_Mann_c
    _atom_type_scat_length_neutron
    _atom_type_scat_source
    Fe 4 11.7695 7.3573 3.5222 2.3045 4.7611 0.3072 15.3535 76.8805 1.0369 0.945
https://raw.githubusercontent.com/AdvancedPhotonSource/GSAS-II/refs/heads/main/GSASII/atmdata.py
    O 88 3.0485 2.2868 1.5463 0.867 13.2771 5.7011 0.3239 32.9089 0.2508 0.5804
https://raw.githubusercontent.com/AdvancedPhotonSource/GSAS-II/refs/heads/main/GSASII/atmdata.py
    P 12 6.4345 4.1791 1.78 1.4908 1.9067 27.157 0.526 68.1645 1.1149 0.513
https://raw.githubusercontent.com/AdvancedPhotonSource/GSAS-II/refs/heads/main/GSASII/atmdata.py
    Zr 32 17.8765 10.948 5.4173 3.6572 1.2762 11.916 0.1176 87.6627 2.0693 0.716
https://raw.githubusercontent.com/AdvancedPhotonSource/GSAS-II/refs/heads/main/GSASII/atmdata.py
_pd_phase_name     Fe0.33Zr2(PO4)3
_pd_proc_ls_pref_orient_corr
                       "March-Dollase correction coef. = 1.000 axis = [0, 0, 1]"
loop_
    _atom_site_type_symbol
    _atom_site_label
    _atom_site_fract_x
    _atom_site_fract_y
    _atom_site_fract_z
    _atom_site_U_iso_or_equiv
    _atom_site_adp_type
    _atom_site_occupancy
    _atom_site_site_symmetry_multiplicity
    Fe Fe1 0.54200 0.20100 -0.17100 0.0139 Uiso 1.0000 4
    Zr Zr2 0.13090 0.02910 -0.11940 0.0101 Uiso 1.0000 4
    Zr Zr3 0.35780 0.03930 -0.39020 0.0127 Uiso 1.0000 4
    P P4 -0.03800 0.25400 -0.50400 0.0127 Uiso 1.0000 4
    P P5 0.24800 0.38200 -0.14700 0.0114 Uiso 1.0000 4
    P P6 0.53100 0.39800 -0.35400 0.0127 Uiso 1.0000 4
    O O7 -0.01200 0.32800 -0.58200 0.0165 Uiso 1.0000 4
    O O8 -0.22200 0.17400 -0.57300 0.0165 Uiso 1.0000 4
    O O9 -0.04000 0.35500 -0.42700 0.0139 Uiso 1.0000 4
    O O10 0.12300 0.14400 -0.43200 0.0139 Uiso 1.0000 4
    O O11 0.20400 0.22000 -0.17000 0.0215 Uiso 1.0000 4
    O O12 0.30100 0.42400 -0.03500 0.0203 Uiso 1.0000 4
    O O13 0.40100 0.40900 -0.16100 0.0177 Uiso 1.0000 4
    O O14 0.08900 0.48300 -0.22700 0.0152 Uiso 1.0000 4
    O O15 0.49900 0.24300 -0.32900 0.0165 Uiso 1.0000 4
    O O16 0.69700 0.38900 -0.36000 0.0152 Uiso 1.0000 4
    O O17 0.35600 0.45100 -0.46100 0.0152 Uiso 1.0000 4
    O O18 0.56500 0.51900 -0.26800 0.0139 Uiso 1.0000 4
data_binimetinib_3_phase_1
_pd_block_id     2025-12-06T14:46|binimetinib_3|phase_1|noname
_chemical_formula_sum     "H2 K O4 P"
_chemical_formula_weight     136.08
_symmetry_cell_setting     orthorhombic
_space_group_name_H-M_alt     "P 21 21 21"
_space_group_name_Hall     "P 2ac 2ab"
loop_
    _space_group_symop_id
    _space_group_symop_operation_xyz
    1 x,y,z
    2 1/2+x,1/2-y,-z
    3 -x,1/2+y,1/2-z
    4 1/2-x,-y,1/2+z
_cell_length_a     7.4487(5)
_cell_length_b     7.4626(5)
_cell_length_c     6.9755(3)
_cell_angle_alpha     90
_cell_angle_beta     90
_cell_angle_gamma     90
_cell_volume     387.75(4)
_cell_formula_units_Z     4
_exptl_crystal_density_diffrn     2.3311
_diffrn_ambient_temperature     298.0
_refine_ls_weighting_scheme     sigma
loop_
    _atom_type_symbol
    _atom_type_number_in_cell
    _atom_type_scat_Cromer_Mann_a1
    _atom_type_scat_Cromer_Mann_a2
    _atom_type_scat_Cromer_Mann_a3
    _atom_type_scat_Cromer_Mann_a4
    _atom_type_scat_Cromer_Mann_b1
    _atom_type_scat_Cromer_Mann_b2
    _atom_type_scat_Cromer_Mann_b3
    _atom_type_scat_Cromer_Mann_b4
    _atom_type_scat_Cromer_Mann_c
    _atom_type_scat_length_neutron
    _atom_type_scat_source
    H 8 0.493 0.3229 0.1402 0.0408 10.5109 26.1257 3.1424 57.7997 0.003 -0.374
https://raw.githubusercontent.com/AdvancedPhotonSource/GSAS-II/refs/heads/main/GSASII/atmdata.py
    K 4 8.2186 7.4398 1.0519 0.8659 12.7949 0.7748 213.187 41.6841 1.4228 0.367
https://raw.githubusercontent.com/AdvancedPhotonSource/GSAS-II/refs/heads/main/GSASII/atmdata.py
    O 16 3.0485 2.2868 1.5463 0.867 13.2771 5.7011 0.3239 32.9089 0.2508 0.5804
https://raw.githubusercontent.com/AdvancedPhotonSource/GSAS-II/refs/heads/main/GSASII/atmdata.py
    P 4 6.4345 4.1791 1.78 1.4908 1.9067 27.157 0.526 68.1645 1.1149 0.513
https://raw.githubusercontent.com/AdvancedPhotonSource/GSAS-II/refs/heads/main/GSASII/atmdata.py
_pd_phase_name     KH2PO4
_pd_proc_ls_pref_orient_corr
                       "March-Dollase correction coef. = 1.000 axis = [0, 0, 1]"
loop_
    _atom_site_type_symbol
    _atom_site_label
    _atom_site_fract_x
    _atom_site_fract_y
    _atom_site_fract_z
    _atom_site_U_iso_or_equiv
    _atom_site_adp_type
    _atom_site_occupancy
    _atom_site_site_symmetry_multiplicity
    P P1 0.00000 0.25000 0.37500 0.0100 Uiso 1.0000 4
    K K2 0.00000 0.25000 0.87500 0.0100 Uiso 1.0000 4
    O O3 0.08970 0.40150 0.50060 0.0100 Uiso 1.0000 4
    O O4 0.15570 1.16810 1.24930 0.0100 Uiso 1.0000 4
    O O5 0.92620 1.10680 0.50530 0.0100 Uiso 1.0000 4
    O O6 0.86180 0.33310 1.24490 0.0100 Uiso 1.0000 4
    H H7 0.23200 0.39600 0.50300 0.0100 Uiso 1.0000 4
    H H8 0.14600 1.02600 1.25700 0.0100 Uiso 1.0000 4
data_binimetinib_3_phase_0
_pd_block_id     2025-12-06T14:46|binimetinib_3|phase_0|noname
_chemical_name_systematic
;\
6-(4-Bromo-2-fluoroanilino)-7-fluoro-<i>N</i>-(2-hydroxyethoxy)-3-\
methylbenzimidazole-5-carboxamide
;
_chemical_name_common
;
Binimetinib
;
_chemical_formula_sum     "C17 H15 Br F2 N4 O3"
_chemical_formula_weight     441.23
_symmetry_cell_setting     orthorhombic
_space_group_name_H-M_alt     "P 21 21 21"
_space_group_name_Hall     "P 2ac 2ab"
loop_
    _space_group_symop_id
    _space_group_symop_operation_xyz
    1 x,y,z
    2 1/2+x,1/2-y,-z
    3 -x,1/2+y,1/2-z
    4 1/2-x,-y,1/2+z
_cell_length_a     23.1607(11)
_cell_length_b     16.0073(11)
_cell_length_c     4.86578(17)
_cell_angle_alpha     90
_cell_angle_beta     90
_cell_angle_gamma     90
_cell_volume     1803.9(2)
_cell_formula_units_Z     4
_cell_measurement_temperature     298.0
_exptl_crystal_density_diffrn     1.6246
_diffrn_ambient_temperature     298.0
_diffrn_radiation_type     synchrotron
_diffrn_measurement_device_type
;
Wiggler Low Energy Beamline, Brockhouse X-ray
Diffraction and Scattering Sector, Canadian Light Source
;
_pd_meas_scan_method     step
_refine_ls_weighting_scheme     sigma
_refine_diff_density_max     0.331
_refine_diff_density_min     -0.311
loop_
    _atom_type_symbol
    _atom_type_number_in_cell
    _atom_type_scat_Cromer_Mann_a1
    _atom_type_scat_Cromer_Mann_a2
    _atom_type_scat_Cromer_Mann_a3
    _atom_type_scat_Cromer_Mann_a4
    _atom_type_scat_Cromer_Mann_b1
    _atom_type_scat_Cromer_Mann_b2
    _atom_type_scat_Cromer_Mann_b3
    _atom_type_scat_Cromer_Mann_b4
    _atom_type_scat_Cromer_Mann_c
    _atom_type_scat_length_neutron
    _atom_type_scat_source
    C 68 2.31 1.02 1.5886 0.865 20.8439 10.2075 0.5687 51.6512 0.2156 0.6647
https://raw.githubusercontent.com/AdvancedPhotonSource/GSAS-II/refs/heads/main/GSASII/atmdata.py
    H 60 0.493 0.3229 0.1402 0.0408 10.5109 26.1257 3.1424 57.7997 0.003 -0.374
https://raw.githubusercontent.com/AdvancedPhotonSource/GSAS-II/refs/heads/main/GSASII/atmdata.py
    Br 4 17.1789 5.2358 5.6377 3.9851 2.1723 16.5796 0.2609 41.4328 2.9557 0.679
https://raw.githubusercontent.com/AdvancedPhotonSource/GSAS-II/refs/heads/main/GSASII/atmdata.py
    F 8 3.5392 2.6412 1.517 1.0243 10.2825 4.2944 0.2615 26.1476 0.2776 0.5654
https://raw.githubusercontent.com/AdvancedPhotonSource/GSAS-II/refs/heads/main/GSASII/atmdata.py
    N 16 12.2126 3.1322 2.0125 1.1663 0.0057 9.8933 28.9975 0.5826 -11.529 0.936
https://raw.githubusercontent.com/AdvancedPhotonSource/GSAS-II/refs/heads/main/GSASII/atmdata.py
    O 12 3.0485 2.2868 1.5463 0.867 13.2771 5.7011 0.3239 32.9089 0.2508 0.5804
https://raw.githubusercontent.com/AdvancedPhotonSource/GSAS-II/refs/heads/main/GSASII/atmdata.py
_pd_phase_name     binimetinib
_pd_proc_ls_pref_orient_corr
;
Simple spherical harmonic correction Order = 2
    Coefficients:  0:0:C(2,0) = -0.416(16); 0:0:C(2,2) = -0.373(18);
;
_pd_spec_mount_mode     transmission
_pd_spec_mounting     'Kapton capillary'
_pd_spec_shape     cylinder
_pd_spec_size_axial     0.45
_pd_spec_size_equat     0.15
_pd_spec_size_thick     0.15
loop_
    _atom_site_type_symbol
    _atom_site_label
    _atom_site_fract_x
    _atom_site_fract_y
    _atom_site_fract_z
    _atom_site_U_iso_or_equiv
    _atom_site_adp_type
    _atom_site_occupancy
    _atom_site_site_symmetry_multiplicity
    Br Br1 0.2140(2)   1.1878(4) 0.6685(13) 0.102(4) Uiso 1.0000 4
    F F2 0.1638(7) 0.7558(12) 0.763(4) 0.162(7) Uiso 1.0000 4
    F F3 0.1628(6) 0.8853(7) 0.467(3) 0.097(8) Uiso 1.0000 4
    O O4 -0.1140(6) 0.9111(10) 0.360(4) 0.271(10) Uiso 1.0000 4
    O O5 -0.0394(9) 0.8638(15) 0.772(3) 0.271(10) Uiso 1.0000 4
    O O6 -0.2407(14) 0.9150(17) 0.579(6) 0.271(10) Uiso 1.0000 4
    N N7 0.0781(5) 0.6083(9) 0.073(3)   0.162(7) Uiso 1.0000 4
    N N8 0.0739(7) 0.8714(7) 0.828(3)   0.097(8) Uiso 1.0000 4
    N N9 0.1533(6) 0.6159(12) 0.362(4) 0.162(7) Uiso 1.0000 4
    N N10 -0.0612(7) 0.8681(15) 0.320(3) 0.271(10) Uiso 1.0000 4
    C C11 0.0672(5) 0.6757(12) 0.243(4) 0.162(7) Uiso 1.0000 4
    C C12 0.1152(5) 0.6812(9) 0.415(3) 0.162(7) Uiso 1.0000 4
    C C13 0.0721(5) 0.8048(8) 0.629(4) 0.162(7) Uiso 1.0000 4
    C C14 0.0224(5) 0.7937(9) 0.465(4) 0.162(7) Uiso 1.0000 4
    C C15 0.0191(6) 0.7269(11) 0.278(5) 0.162(7) Uiso 1.0000 4
    C C16 0.1161(8) 0.7456(16) 0.607(6) 0.162(7) Uiso 1.0000 4
    C C17 0.1321(6) 0.5817(14) 0.138(5) 0.162(7) Uiso 1.0000 4
    C C18 0.0347(7) 0.5616(15) -0.082(5) 0.162(7) Uiso 1.0000 4
    C C19 -0.0326(6) 0.8372(8) 0.537(3)   0.271(10) Uiso 1.0000 4
    C C20 0.1037(9) 0.9484(8) 0.791(5) 0.097(8) Uiso 1.0000 4
    C C21 0.1489(5) 0.9534(6) 0.606(3)   0.097(8) Uiso 1.0000 4
    C C22 0.0928(12) 1.0187(11) 0.955(7) 0.097(8) Uiso 1.0000 4
    C C23 0.1845(9) 1.0204(8) 0.584(6) 0.097(8) Uiso 1.0000 4
    C C24 0.1232(13) 1.0924(10) 0.906(7) 0.097(8) Uiso 1.0000 4
    C C25 0.1697(10) 1.0907(8) 0.726(6) 0.097(8) Uiso 1.0000 4
    C C26 -0.1620(8) 0.8543(15) 0.313(9) 0.271(10) Uiso 1.0000 4
    C C27 -0.2166(9) 0.9025(19) 0.313(5) 0.271(10) Uiso 1.0000 4
    H H28 -0.02487 0.71766 0.16889 0.2456 Uiso 1.0000 4
    H H29 0.05232 0.86998 1.03075 0.1171 Uiso 1.0000 4
    H H30 0.15757 0.54516 -0.01714 0.2456 Uiso 1.0000 4
    H H31 -0.01029 0.58209 -0.01501 0.2456 Uiso 1.0000 4
    H H32 0.03773 0.49577 -0.02975 0.2456 Uiso 1.0000 4
    H H33 0.03549 0.57555 -0.30781 0.2456 Uiso 1.0000 4
    H H34 0.05590 1.02227 1.10109 0.1171 Uiso 1.0000 4
    H H35 -0.04360 0.86005 0.10945 0.3252 Uiso 1.0000 4
    H H36 0.22406 1.02131 0.43551 0.1171 Uiso 1.0000 4
    H H37 0.11483 1.15369 1.03039 0.1171 Uiso 1.0000 4
    H H38 -0.16330 0.80548 0.48347 0.3252 Uiso 1.0000 4
    H H39 -0.15623 0.82195 0.10608 0.3252 Uiso 1.0000 4
    H H40 -0.20864 0.96693 0.22067 0.3252 Uiso 1.0000 4
    H H41 -0.24952 0.86822 0.18029 0.3252 Uiso 1.0000 4
    H H42 0.22400 0.59610 0.45600 0.3252 Uiso 1.0000 4
loop_
    _geom_bond_atom_site_label_1
    _geom_bond_atom_site_label_2
    _geom_bond_site_symmetry_1
    _geom_bond_site_symmetry_2
    _geom_bond_distance
    _geom_bond_publ_flag
    Br1 C25 1_555 1_555 1.883(3) yes
    F2 C16 1_555 1_555 1.347(4) yes
    F3 C21 1_555 1_555 1.322(5) yes
    O4 N10 1_555 1_555 1.417(4) yes
    O4 C26 1_555 1_555 1.454(6) yes
    O5 C19 1_555 1_555 1.231(4) yes
    O6 C27 1_555 1_555 1.421(10) yes
    O6 H42 1_555 2_466 0.85(3) yes
    N7 C11 1_555 1_555 1.380(3)   yes
    N7 C17 1_555 1_555 1.359(4) yes
    N7 C18 1_555 1_555 1.462(3)   yes
    N8 C13 1_555 1_555 1.439(5) yes
    N8 C20 1_555 1_555 1.422(5) yes
    N8 H29 1_555 1_555 1.107(11) yes
    N9 C12 1_555 1_555 1.392(3)   yes
    N9 C17 1_555 1_555 1.317(3) yes
    N10 O4 1_555 1_555 1.417(4) yes
    N10 C19 1_555 1_555 1.343(3)   yes
    N10 H35 1_555 1_555 1.110(15) yes
    C11 N7 1_555 1_555 1.380(3)   yes
    C11 C12 1_555 1_555 1.395(3)   yes
    C11 C15 1_555 1_555 1.395(4) yes
    C12 N9 1_555 1_555 1.392(3)   yes
    C12 C11 1_555 1_555 1.395(3)   yes
    C12 C16 1_555 1_555 1.393(2)   yes
    C13 N8 1_555 1_555 1.439(5) yes
    C13 C14 1_555 1_555 1.413(3)   yes
    C13 C16 1_555 1_555 1.397(3)   yes
    C14 C13 1_555 1_555 1.413(3)   yes
    C14 C15 1_555 1_555 1.405(3)   yes
    C14 C19 1_555 1_555 1.492(4) yes
    C15 C11 1_555 1_555 1.395(4) yes
    C15 C14 1_555 1_555 1.405(3)   yes
    C15 H28 1_555 1_555 1.159(10) yes
    C16 F2 1_555 1_555 1.347(4) yes
    C16 C12 1_555 1_555 1.393(2)   yes
    C16 C13 1_555 1_555 1.397(3)   yes
    C17 N7 1_555 1_555 1.359(4) yes
    C17 N9 1_555 1_555 1.317(3) yes
    C17 H30 1_555 1_555 1.121(13) yes
    C18 N7 1_555 1_555 1.462(3)   yes
    C18 H31 1_555 1_555 1.232(16) yes
    C18 H32 1_555 1_555 1.09(3)   yes
    C18 H33 1_555 1_555 1.12(3)   yes
    C19 O5 1_555 1_555 1.231(4) yes
    C19 N10 1_555 1_555 1.343(3)   yes
    C19 C14 1_555 1_555 1.492(4) yes
    C20 N8 1_555 1_555 1.422(5) yes
    C20 C21 1_555 1_555 1.386(2)   yes
    C20 C22 1_555 1_555 1.403(5) yes
    C21 F3 1_555 1_555 1.322(5) yes
    C21 C20 1_555 1_555 1.386(2)   yes
    C21 C23 1_555 1_555 1.357(3) yes
    C22 C20 1_555 1_555 1.403(5) yes
    C22 C24 1_555 1_555 1.394(7) yes
    C22 H34 1_555 1_555 1.113(7) yes
    C23 C21 1_555 1_555 1.357(3) yes
    C23 C25 1_555 1_555 1.366(4) yes
    C23 H36 1_555 1_555 1.167(7) yes
    C24 C22 1_555 1_555 1.394(7) yes
    C24 C25 1_555 1_555 1.385(4) yes
    C24 H37 1_555 1_555 1.170(9) yes
    C25 Br1 1_555 1_555 1.883(3) yes
    C25 C23 1_555 1_555 1.366(4) yes
    C25 C24 1_555 1_555 1.385(4) yes
    C26 O4 1_555 1_555 1.454(6) yes
    C26 C27 1_555 1_555 1.481(9) yes
    C26 H38 1_555 1_555 1.14(4) yes
    C26 H39 1_555 1_555 1.14(3) yes
    C27 O6 1_555 1_555 1.421(10) yes
    C27 C26 1_555 1_555 1.481(9) yes
    C27 H40 1_555 1_555 1.14(3)   yes
    C27 H41 1_555 1_555 1.14(3)   yes
    H28 C15 1_555 1_555 1.159(10) yes
    H29 N8 1_555 1_555 1.107(11) yes
    H30 C17 1_555 1_555 1.121(13) yes
    H31 C18 1_555 1_555 1.232(16) yes
    H32 C18 1_555 1_555 1.09(3)   yes
    H33 C18 1_555 1_555 1.12(3)   yes
    H34 C22 1_555 1_555 1.113(7) yes
    H35 N10 1_555 1_555 1.301(15) yes
    H36 C23 1_555 1_555 1.167(7) yes
    H37 C24 1_555 1_555 1.170(9) yes
    H38 C26 1_555 1_555 1.14(4) yes
    H39 C26 1_555 1_555 1.14(3) yes
    H40 C27 1_555 1_555 1.14(3)   yes
    H41 C27 1_555 1_555 1.14(3)   yes
    H42 O6 1_555 2_566 0.85(3) yes
loop_
    _geom_angle_atom_site_label_1
    _geom_angle_atom_site_label_2
    _geom_angle_atom_site_label_3
    _geom_angle_site_symmetry_1
    _geom_angle_site_symmetry_2
    _geom_angle_site_symmetry_3
    _geom_angle
    _geom_angle_publ_flag
    N10 O4 C26 1_555 1_555 1_555 109.6(3)   yes
    C27 O6 H42 1_555 1_555 2_466
                                100.(3)   yes
    C11 N7 C17 1_555 1_555 1_555 105.96(9) yes
    C11 N7 C18 1_555 1_555 1_555 125.63(16) yes
    C17 N7 C18 1_555 1_555 1_555 126.3(3) yes
    C13 N8 C20 1_555 1_555 1_555 125.0(4) yes
    C13 N8 H29 1_555 1_555 1_555 124.7(9) yes
    C20 N8 H29 1_555 1_555 1_555 110.4(9) yes
    C12 N9 C17 1_555 1_555 1_555 103.2(2)   yes
    O4 N10 C19 1_555 1_555 1_555 119.8(3) yes
    O4 N10 H35 1_555 1_555 1_555 120.0(10) yes
    C19 N10 H35 1_555 1_555 1_555 114.3(9) yes
    N7 C11 C12 1_555 1_555 1_555 105.26(15) yes
    N7 C11 C15 1_555 1_555 1_555 132.8(2)   yes
    C12 C11 C15 1_555 1_555 1_555 121.7(3)   yes
    N9 C12 C11 1_555 1_555 1_555 110.31(13) yes
    N9 C12 C16 1_555 1_555 1_555 132.0(3)   yes
    C11 C12 C16 1_555 1_555 1_555 117.59(18) yes
    N8 C13 C14 1_555 1_555 1_555 119.8(3)   yes
    N8 C13 C16 1_555 1_555 1_555 122.2(3)   yes
    C14 C13 C16 1_555 1_555 1_555 117.8(2)   yes
    C13 C14 C15 1_555 1_555 1_555 120.4(3)   yes
    C13 C14 C19 1_555 1_555 1_555 120.22(19) yes
    C15 C14 C19 1_555 1_555 1_555 117.4(5) yes
    C11 C15 C14 1_555 1_555 1_555 119.0(3)   yes
    C11 C15 H28 1_555 1_555 1_555 124.7(7) yes
    C14 C15 H28 1_555 1_555 1_555 116.2(7) yes
    F2 C16 C12 1_555 1_555 1_555 118.6(2)   yes
    F2 C16 C13 1_555 1_555 1_555 118.3(4) yes
    C12 C16 C13 1_555 1_555 1_555 122.8(2)   yes
    N7 C17 N9 1_555 1_555 1_555 113.8(2)   yes
    N7 C17 H30 1_555 1_555 1_555 119.5(10) yes
    N9 C17 H30 1_555 1_555 1_555 125.4(9) yes
    N7 C18 H31 1_555 1_555 1_555 107.9(7) yes
    N7 C18 H32 1_555 1_555 1_555 109.4(14) yes
    H31 C18 H32 1_555 1_555 1_555 107.(2)   yes
    N7 C18 H33 1_555 1_555 1_555 113.1(19) yes
    H31 C18 H33 1_555 1_555 1_555 104.3(16) yes
    H32 C18 H33 1_555 1_555 1_555 114.8(12) yes
    O5 C19 N10 1_555 1_555 1_555 122.8(3)   yes
    O5 C19 C14 1_555 1_555 1_555 119.2(3) yes
    N10 C19 C14 1_555 1_555 1_555 114.1(4) yes
    N8 C20 C21 1_555 1_555 1_555 119.9(3)   yes
    N8 C20 C22 1_555 1_555 1_555 122.5(4) yes
    C21 C20 C22 1_555 1_555 1_555 117.4(2)   yes
    F3 C21 C20 1_555 1_555 1_555 118.0(2)   yes
    F3 C21 C23 1_555 1_555 1_555 117.6(3) yes
    C20 C21 C23 1_555 1_555 1_555 123.8(2)   yes
    C20 C22 C24 1_555 1_555 1_555 119.3(6) yes
    C20 C22 H34 1_555 1_555 1_555 122.8(8) yes
    C24 C22 H34 1_555 1_555 1_555 117.1(8) yes
    C21 C23 C25 1_555 1_555 1_555 117.3(4) yes
    C21 C23 H36 1_555 1_555 1_555 122.4(5) yes
    C25 C23 H36 1_555 1_555 1_555 120.1(4) yes
    C22 C24 C25 1_555 1_555 1_555 119.0(5) yes
    C22 C24 H37 1_555 1_555 1_555 122.4(6) yes
    C25 C24 H37 1_555 1_555 1_555 118.1(5) yes
    Br1 C25 C23 1_555 1_555 1_555 117.8(2)   yes
    Br1 C25 C24 1_555 1_555 1_555 120.1(3)   yes
    C23 C25 C24 1_555 1_555 1_555 122.07(18) yes
    O4 C26 C27 1_555 1_555 1_555 109.1(9) yes
    O4 C26 H38 1_555 1_555 1_555 110.(3)   yes
    C27 C26 H38 1_555 1_555 1_555 110.(2)   yes
    O4 C26 H39 1_555 1_555 1_555 109.(3)   yes
    C27 C26 H39 1_555 1_555 1_555 110.(3)   yes
    H38 C26 H39 1_555 1_555 1_555 109.5(17) yes
    O6 C27 C26 1_555 1_555 1_555 114.1(11) yes
    O6 C27 H40 1_555 1_555 1_555 107(3) yes
    C26 C27 H40 1_555 1_555 1_555 109.4(19) yes
    O6 C27 H41 1_555 1_555 1_555 109.(2)   yes
    C26 C27 H41 1_555 1_555 1_555 109.(2)   yes
    H40 C27 H41 1_555 1_555 1_555 108.6(15) yes
data_binimetinib_3_pwd_0
_pd_block_id     2025-12-06T14:46|binimetinib_3|noname|CLSBrockhouse_hist_0
_diffrn_ambient_temperature     298
_diffrn_radiation_wavelength     0.81933
_diffrn_radiation_probe     x-ray
loop_
    _refln_index_h
    _refln_index_k
    _refln_index_l
    _pd_refln_phase_id
    _refln_F_squared_meas
    _refln_F_squared_calc
    _refln_phase_calc
    _refln_d_spacing
    _gsas_i100_meas
    1 1 0 0 832.6615 798.0930 90.0 13.16827 34.83
    2 0 0 0 1389.2545 1264.1127 180.0 11.58034 15.03
    2 1 0 0 2505.3703 2471.7806 -0.0 9.38251 44.45
    0 2 0 0 4664.9669 4929.8080 -180.0 8.00365 41.60
    1 2 0 0 1220.5372 1334.1865 -90.0 7.56470 18.57
    3 1 0 0 1385.0566 1298.5712 -90.0 6.95373 12.27
    2 2 0 0 296.1998 165.9787 -0.0 6.58413 3.09
    4 0 0 0 2276.2586 2720.0711 180.0 5.79017 6.15
    3 2 0 0 5476.6446 4939.2932 -90.0 5.55652 36.78
    4 1 0 0 13847.1130 13511.2783 -0.0 5.44491 71.74
    1 3 0 0 576.3762 844.3734 -90.0 5.19957 4.24
    2 3 0 0 641.0703 482.1043 180.0 4.84609 3.88
    1 0 1 0 1094.1688 1349.8179 -90.0 4.76183 2.72
    4 2 0 0 6909.8633 6346.4695 -180.0 4.69126 30.63
    0 1 1 0 2779.7908 2793.7224 90.0 4.65545 7.34
    1 1 1 0 6591.7248 6868.6954 128.2 4.56416 33.88
    2 0 1 0 86.4374 123.7067 -90.0 4.48588 0.20
    5 1 0 0 3568.6511 4384.5947 -90.0 4.44958 12.04
    3 3 0 0 16908.0821 17217.6217 90.0 4.38942 78.25
    2 1 1 0 21023.0663 20776.5245 16.7 4.31948 100.00
    0 2 1 0 1240.0309 1106.1686 0.0 4.15773 3.29
    3 0 1 0 5320.0060 6297.6474 90.0 4.11641 11.09
    1 2 1 0 1488.5620 1845.9275 -11.7 4.09231 7.67
    5 2 0 0 1122.0680 1388.6902 90.0 4.00911 3.44
    0 4 0 0 10456.0149 11526.2497 180.0 4.00183 23.26
    3 1 1 0 6865.9374 6687.6233 -61.3 3.98670 28.97
    1 4 0 0 371.2080 293.4437 90.0 3.94340 1.58
    4 3 0 0 455.6494 373.0769 -180.0 3.92378 1.57
    2 2 1 0 14578.2028 13793.0135 151.1 3.91316 69.04
    6 0 0 0 7.5615 6.0986 180.0 3.86011 0.01
    2 4 0 0 49.0218 56.6801 -180.0 3.78235 0.19
    6 1 0 0 15105.2752 15163.5753 180.0 3.75255 35.77
    4 0 1 0 15675.9407 14965.3566 90.0 3.72511 28.35
    3 2 1 0 7562.9592 7376.6910 -131.4 3.66063 31.56
    4 1 1 0 4751.1426 4192.7681 -122.6 3.62816 17.26
    0 3 1 0 1167.1479 891.5748 90.0 3.59533 2.79
    3 4 0 0 8839.6168 7954.3914 90.0 3.55288 28.25
    1 3 1 0 1149.2506 1023.1355 7.1 3.55277 5.36
    5 3 0 0 897.6419 1108.8845 -90.0 3.49792 2.33
    6 2 0 0 41.1598 39.3137 180.0 3.47686 0.09
    2 3 1 0 12620.4897 11215.8910 -131.7 3.43365 54.52
    4 2 1 0 2981.4631 2912.9146 38.7 3.37723 10.67
    5 0 1 0 3576.3179 5083.8171 -90.0 3.35497 5.50
    4 4 0 0 345.0754 383.2355 0.0 3.29207 0.90
    5 1 1 0 6157.7268 6178.1321 142.2 3.28363 18.94
    3 3 1 0 213.8467 143.8376 110.4 3.25923 0.82
    7 1 0 0 8.0558 6.5320 90.0 3.24018 0.01
    1 5 0 0 14398.8360 14921.7239 90.0 3.17131 39.89
    6 3 0 0 137.9108 215.3698 -0.0 3.12750 0.27
    5 2 1 0 3522.3605 3371.0194 49.5 3.09413 10.66
    0 4 1 0 2185.8048 2101.5802 -180.0 3.09078 4.38
    2 5 0 0 1801.7189 1797.7546 -0.0 3.08571 4.62
    1 4 1 0 3253.3494 3383.5452 -158.3 3.06362 12.75
    7 2 0 0 1045.6394 1207.4884 -90.0 3.05770 1.75
    4 3 1 0 1115.0700 1332.4793 -15.0 3.05440 3.73
    5 4 0 0 2635.9088 2985.6754 -90.0 3.02824 5.52
    6 0 1 0 1439.4526 1580.6913 -90.0 3.02407 1.87
    2 4 1 0 10526.9056 9236.5386 -12.0 2.98625 38.78
    6 1 1 0 876.1319 712.1088 99.5 2.97151 2.27
    3 5 0 0 3587.5503 3479.7160 -90.0 2.95727 8.18
    8 0 0 0 1147.1959 1104.9592 180.0 2.89508 0.78
    3 4 1 0 4057.2389 4602.9150 92.5 2.86937 13.58
    8 1 0 0 8573.3579 9683.7059 -0.0 2.84887 11.58
    5 3 1 0 4456.7026 4856.9841 -65.6 2.84019 12.74
    6 2 1 0 882.6895 845.3347 34.7 2.82888 2.25
    7 3 0 0 17.5943 10.4592 -90.0 2.81193 0.03
    4 5 0 0 545.1490 369.1174 180.0 2.80172 1.07
    6 4 0 0 370.7187 289.4692 -0.0 2.77826 0.62
    7 0 1 0 5705.8152 5567.2540 90.0 2.73604 6.24
    4 4 1 0 2265.3433 2188.2973 -143.1 2.72663 6.72
    8 2 0 0 303.9658 294.6570 -0.0 2.72245 0.40
    7 1 1 0 178.6129 121.8833 69.0 2.69693 0.39
    0 5 1 0 56.1685 40.2640 90.0 2.67448 0.09
    0 6 0 0 99.1237 80.1242 180.0 2.66788 0.10
    1 5 1 0 2279.2398 2185.1125 -89.0 2.65683 7.28
    1 6 0 0 1971.5467 1929.6106 90.0 2.65036 3.82
    5 5 0 0 4596.4885 4902.2719 90.0 2.63365 7.67
    6 3 1 0 5160.8262 5635.5355 168.6 2.63091 12.54
    2 5 1 0 120.4332 116.4317 -60.1 2.60589 0.37
    2 6 0 0 262.0839 258.3422 -180.0 2.59978 0.48
    7 2 1 0 2796.8353 2698.8685 -110.8 2.58895 6.01
    5 4 1 0 89.0787 126.0759 54.6 2.57099 0.23
    7 4 0 0 4100.0107 6252.3920 90.0 2.54998 5.59
    8 3 0 0 333.2231 512.8012 180.0 2.54465 0.41
    9 1 0 0 2055.4401 3220.7811 -90.0 2.54078 2.21
    3 5 1 0 13.2261 14.2851 67.2 2.52714 0.04
    3 6 0 0 525.8198 501.8085 -90.0 2.52157 0.89
    8 0 1 0 309.3299 150.5694 -90.0 2.48800 0.29
    6 5 0 0 1431.6536 826.7489 -0.0 2.46423 2.01
    8 1 1 0 3950.6394 2864.7959 138.8 2.45848 7.30
    9 2 0 0 6200.5678 4782.1892 90.0 2.44989 6.49
    7 3 1 0 3608.9971 2230.0538 159.6 2.43462 7.45
    0 0 2 0 3153.5465 1933.3588 180.0 2.43289 1.03
    4 5 1 0 2425.7774 1555.8986 171.0 2.42799 6.18
    4 6 0 0 5462.9513 3571.6923 -0.0 2.42305 8.26
    1 0 2 0 6355.4851 4079.2051 -180.0 2.41958 4.15
    6 4 1 0 453.9038 290.2587 -25.2 2.41267 1.02
    0 1 2 0 248.0559 154.8535 90.0 2.40527 0.16
    1 1 2 0 701.8545 552.6814 -177.9 2.39240 0.93
    2 0 2 0 877.2565 882.9375 -0.0 2.38092 0.56
    8 2 1 0 2043.6721 2119.3470 -101.3 2.37585 3.72
    2 1 2 0 1917.7287 1699.6468 -67.3 2.35501 2.49
    8 4 0 0 347.5256 320.0593 0.0 2.34563 0.39
    0 6 1 0 894.6510 843.6815 0.0 2.33933 1.17
    1 6 1 0 832.6401 838.8552 -1.7 2.32748 2.15
    0 2 2 0 3226.3830 3213.6154 -0.0 2.32773 2.19
    3 0 2 0 1829.3379 1976.4014 -0.0 2.32040 1.14
    9 3 0 0 727.0241 813.7122 90.0 2.31791 0.72
    5 5 1 0 1982.9957 2238.8726 171.4 2.31614 4.50
    1 2 2 0 1287.6863 1497.0721 4.7 2.31606 1.74
    10 0 0 0 67.9194 79.0425 0.0 2.31607 0.03
    5 6 0 0 3483.0181 3975.0888 90.0 2.31186 4.64
    7 5 0 0 57.2681 69.3725 -90.0 2.30074 0.07
    3 1 2 0 1569.8509 1962.3981 19.1 2.29640 1.98
    2 6 1 0 1369.5134 1556.9534 -151.5 2.29301 3.40
    10 1 0 0 5075.2038 6135.8275 180.0 2.29220 4.44
    2 2 2 0 768.1308 777.9257 -163.4 2.28208 1.02
    1 7 0 0 380.3847 368.2907 -90.0 2.27569 0.54
    9 0 1 0 1414.3801 1273.7291 -90.0 2.27485 1.12
    7 4 1 0 156.2492 145.4912 -100.6 2.25861 0.30
    8 3 1 0 3716.2650 3660.9739 10.4 2.25491 6.54
    9 1 1 0 261.2656 269.2486 -18.7 2.25222 0.41
    2 7 0 0 1864.5355 1956.1649 180.0 2.24344 2.57
    4 0 2 0 383.6436 422.3628 -180.0 2.24294 0.23
    3 6 1 0 962.4977 1046.2672 172.5 2.23880 2.25
    3 2 2 0 1228.0749 1385.2650 130.2 2.22863 1.57
    10 2 0 0 515.0396 575.7319 -180.0 2.22479 0.44
    4 1 2 0 2155.6606 2426.9482 131.3 2.22124 2.61
    0 3 2 0 1191.9937 1492.9915 -90.0 2.21364 0.82
    1 3 2 0 552.4174 815.0133 103.4 2.20360 0.75
    6 5 1 0 4170.4039 5296.8976 -21.1 2.19838 8.35
    6 6 0 0 1307.0427 1462.3413 -180.0 2.19471 1.52
    3 7 0 0 142.7654 149.0371 90.0 2.19260 0.18
    9 2 1 0 950.3273 933.1802 118.8 2.18818 1.48
    2 3 2 0 3003.5476 2290.7418 68.8 2.17428 4.02
    4 6 1 0 2301.8420 1662.2983 25.8 2.16899 4.96
    9 4 0 0 11033.5309 7269.7031 -90.0 2.16450 10.22
    4 2 2 0 1660.1168 960.5555 63.0 2.15974 2.04
    5 0 2 0 366.0847 224.6173 180.0 2.15388 0.21
    8 5 0 0 296.6794 220.6147 0.0 2.14730 0.29
    5 1 2 0 3482.9905 3735.9353 -164.2 2.13464 4.01
    3 3 2 0 787.2419 873.5053 -107.9 2.12790 1.02
    4 7 0 0 4794.0138 4610.0062 0.0 2.12689 5.69
    10 3 0 0 18.1972 18.7317 180.0 2.12455 0.02
    8 4 1 0 447.3936 401.3384 101.6 2.11293 0.74
    9 3 1 0 801.3095 749.7228 41.4 2.09260 1.21
    10 0 1 0 177.4622 165.6709 -90.0 2.09125 0.12
    5 6 1 0 1504.6805 1392.5330 -104.5 2.08815 2.94
    11 1 0 0 33.6863 30.5875 90.0 2.08754 0.02
    7 5 1 0 847.9976 792.5180 -3.1 2.07995 1.49
    5 2 2 0 3277.4147 2984.0343 -55.7 2.07988 3.81
    0 4 2 0 7.0476 6.5181 180.0 2.07887 0.00
    7 6 0 0 3915.0147 3763.2878 -90.0 2.07684 3.94
    10 1 1 0 588.0017 605.1484 -89.3 2.07363 0.80
    1 4 2 0 866.1688 926.5166 122.0 2.07054 1.17
    0 7 1 0 1249.6078 1209.5988 -90.0 2.06960 1.33
    4 3 2 0 912.2140 977.9217 -116.5 2.06769 1.12
    1 7 1 0 2759.9143 2545.6759 67.6 2.06138 5.80
    6 0 2 0 51.9022 42.6507 -0.0 2.05820 0.03
    5 7 0 0 11.4733 10.6102 -90.0 2.05050 0.01
    2 4 2 0 530.0544 499.8110 61.8 2.04616 0.70
    6 1 2 0 1258.0902 1458.9953 35.2 2.04140 1.37
    2 7 1 0 2569.2320 2912.5910 112.4 2.03732 5.23
    11 2 0 0 407.5126 524.0275 -90.0 2.03624 0.29
    10 2 1 0 1593.1693 2222.2378 48.5 2.02332 2.13
    3 4 2 0 6.0474 6.0008 -46.5 2.00736 0.01
    9 5 0 0 797.1783 804.4836 -90.0 2.00575 0.67
    10 4 0 0 1114.2783 1097.4927 0.0 2.00456 0.87
    0 8 0 0 1001.4021 1057.1100 180.0 2.00091 0.56
    6 6 1 0 507.6840 513.1222 -129.3 2.00062 0.89
    3 7 1 0 1328.8500 1375.2825 -84.6 1.99901 2.57
    5 3 2 0 398.8984 392.1163 29.8 1.99729 0.46
    1 8 0 0 117.8423 127.0700 -90.0 1.99349 0.13
    6 2 2 0 2088.6928 2211.4778 -85.3 1.99335 2.28
    9 4 1 0 68.9812 81.6619 78.8 1.97765 0.10
    2 8 0 0 1763.1236 2043.6156 -0.0 1.97170 1.88
    6 7 0 0 2609.1394 3053.7586 180.0 1.96744 2.51
    8 5 1 0 1641.3585 1963.4128 173.3 1.96451 2.52
    8 6 0 0 1103.1225 1277.1565 180.0 1.96189 0.96
    7 0 2 0 7.0436 8.0738 180.0 1.96005 0.00
    11 3 0 0 848.6469 947.1621 -90.0 1.95855 0.59
    4 4 2 0 1446.6632 1561.0484 -82.5 1.95658 1.76
    4 7 1 0 545.9329 628.3822 -29.6 1.94885 0.99
    10 3 1 0 508.0174 602.0296 -153.5 1.94705 0.66
    7 1 2 0 1438.2501 1768.1926 14.3 1.94552 1.46
    3 8 0 0 3.5369 4.0560 -90.0 1.93692 0.00
    0 5 2 0 4163.7137 5319.1861 90.0 1.93704 2.71
    11 0 1 0 211.2266 245.9177 90.0 1.93236 0.12
    1 5 2 0 801.6855 893.4725 -61.5 1.93030 1.04
    12 0 0 0 628.8137 694.9245 180.0 1.93006 0.19
    6 3 2 0 365.4181 361.6897 90.8 1.92029 0.40
    11 1 1 0 2323.8893 2261.8847 77.4 1.91843 2.73
    12 1 0 0 168.1978 160.6254 0.0 1.91618 0.10
    2 5 2 0 1659.5448 1629.8977 -125.2 1.91050 2.10
    7 6 1 0 1701.4223 1713.9396 89.0 1.91012 2.67
    7 2 2 0 223.5437 246.6267 179.2 1.90379 0.23
    5 4 2 0 490.7048 584.0383 54.8 1.89662 0.56
    4 8 0 0 2074.8613 1978.0887 180.0 1.89118 1.97
    5 7 1 0 769.4133 721.6269 82.9 1.88957 1.29
    7 7 0 0 221.4344 179.7751 -90.0 1.88118 0.19
    3 5 2 0 2051.6327 1454.9619 137.3 1.87880 2.51
    11 2 1 0 1595.4222 1107.5481 -50.7 1.87839 1.85
    10 5 0 0 2525.1705 1876.0803 -0.0 1.87650 1.82
    12 2 0 0 1738.5786 1204.6377 -0.0 1.87627 1.05
    11 4 0 0 1103.6218 1104.3338 90.0 1.86335 0.73
    8 0 2 0 359.5412 371.7864 0.0 1.86255 0.17
    9 5 1 0 557.4252 486.1874 -175.3 1.85438 0.75
    10 4 1 0 1136.7558 964.9281 -158.3 1.85343 1.43
    9 6 0 0 446.2366 386.4830 90.0 1.85217 0.34
    0 8 1 0 84.7672 75.2088 -180.0 1.85055 0.07
    8 1 2 0 550.6959 443.1236 -153.6 1.85007 0.52
    1 8 1 0 107.7508 97.3588 55.6 1.84468 0.19
    7 3 2 0 218.7913 209.6719 -126.1 1.83984 0.22
    5 8 0 0 44.3703 41.9763 90.0 1.83687 0.04
    4 5 2 0 344.5874 348.1162 18.7 1.83697 0.40
    6 4 2 0 1907.3987 2036.8994 113.9 1.83031 2.05
    2 8 1 0 62.2065 57.7634 82.0 1.82737 0.10
    6 7 1 0 337.7033 300.3610 -117.7 1.82398 0.52
    8 6 1 0 1048.5286 869.6354 123.1 1.81955 1.46
    11 3 1 0 1490.6447 1163.5561 -99.4 1.81688 1.69
    12 3 0 0 1078.6963 891.9140 180.0 1.81497 0.64
    8 2 2 0 1722.5440 1473.1127 113.6 1.81408 1.63
    3 8 1 0 657.0626 684.1070 -75.6 1.79958 1.06
    0 6 2 0 45.6744 49.9005 180.0 1.79766 0.03
    8 7 0 0 946.8384 1014.0837 -0.0 1.79449 0.72
    12 0 1 0 61.3604 70.0597 90.0 1.79407 0.03
    1 6 2 0 919.0016 1006.1245 -169.0 1.79227 1.11
    5 5 2 0 68.0589 72.6146 74.8 1.78708 0.08
    12 1 1 0 421.1007 472.8745 113.7 1.78291 0.43
    6 8 0 0 622.0685 613.9893 -0.0 1.77644 0.50
    2 6 2 0 158.0067 158.8669 -20.2 1.77639 0.19
    1 9 0 0 80.4417 77.5034 -90.0 1.77337 0.07
    13 1 0 0 7.6786 6.5489 90.0 1.77066 0.00
    9 0 2 0 1055.3010 919.0208 -0.0 1.76790 0.46
    4 8 1 0 76.6130 70.9094 6.4 1.76272 0.12
    7 4 2 0 1226.2365 1156.0473 -97.6 1.76025 1.23
    11 5 0 0 1841.4182 1728.9992 90.0 1.75916 1.14
    8 3 2 0 1495.2252 1414.9923 -4.3 1.75850 1.41
    2 9 0 0 911.9389 840.2387 -0.0 1.75798 0.78
    9 1 2 0 768.9174 728.6946 164.0 1.75722 0.67
    7 7 1 0 165.5283 154.2473 177.0 1.75461 0.23
    3 6 2 0 1162.9760 1092.7388 -20.0 1.75082 1.34
    10 5 1 0 935.6223 877.2963 18.0 1.75082 1.11
    12 2 1 0 1123.5900 1072.9553 175.1 1.75063 1.14
    10 6 0 0 1193.8199 1086.4421 -0.0 1.74896 0.78
    11 4 1 0 491.9196 376.2876 -173.8 1.74012 0.54
    13 2 0 0 54.4864 40.0763 -90.0 1.73903 0.03
    12 4 0 0 48.7839 36.5041 180.0 1.73843 0.03
    3 9 0 0 338.0881 271.6356 90.0 1.73319 0.28
    6 5 2 0 333.8613 244.9368 -108.8 1.73129 0.35
    9 6 1 0 1895.9859 1427.3358 -108.7 1.73101 2.35
    9 2 2 0 376.9267 282.8956 174.9 1.72629 0.33
    5 8 1 0 1768.7510 1587.0258 95.4 1.71849 2.53
    4 6 2 0 1400.0315 1361.8746 115.9 1.71682 1.55
    7 8 0 0 195.9675 180.3161 -90.0 1.71217 0.14
    9 7 0 0 1.8421 1.6832 90.0 1.70938 0.00
    12 3 1 0 996.2057 851.7359 2.2 1.70052 0.99
    4 9 0 0 2797.3549 2609.1740 180.0 1.70019 2.17
    13 3 0 0 1695.8669 1853.6695 90.0 1.68988 0.86
    8 4 2 0 835.1333 945.6710 -101.9 1.68862 0.77
    8 7 1 0 95.4583 112.7232 9.0 1.68364 0.12
    9 3 2 0 701.5988 892.3442 -42.1 1.67819 0.61
    10 0 2 0 119.5860 155.6004 -180.0 1.67749 0.05
    5 6 2 0 288.0884 396.4996 -131.8 1.67588 0.30
    13 0 1 0 20.7225 33.3541 -90.0 1.67297 0.01
    7 5 2 0 40.5707 64.7589 -171.8 1.67164 0.04
    0 9 1 0 155.9432 212.3518 90.0 1.67049 0.11
    6 8 1 0 354.2907 503.6304 84.1 1.66871 0.47
    10 1 2 0 196.3929 324.7661 -6.5 1.66835 0.16
    1 9 1 0 1820.9888 2479.1487 -87.9 1.66616 2.61
    0 7 2 0 230.0087 347.0505 -90.0 1.66625 0.13
    13 1 1 0 808.9176 1233.0421 -105.3 1.66391 0.73
    1 7 2 0 319.4396 451.7256 108.3 1.66195 0.36
    5 9 0 0 73.3096 93.9473 -90.0 1.66040 0.05
    11 5 1 0 371.0729 442.7170 -34.3 1.65436 0.39
    14 0 0 0 1005.3128 1209.9368 0.0 1.65433 0.23
    2 9 1 0 258.7317 299.1774 -102.4 1.65338 0.36
    12 5 0 0 1.7226 1.9690 -0.0 1.65292 0.00
    11 6 0 0 205.1530 234.5588 -90.0 1.65280 0.12
    2 7 2 0 88.4581 94.5452 111.8 1.64927 0.10
    8 8 0 0 60.3359 63.4070 -180.0 1.64603 0.04
    10 6 1 0 618.0969 642.3527 -49.1 1.64587 0.68
    14 1 0 0 343.9141 352.9117 0.0 1.64557 0.16
    10 2 2 0 60.9214 63.1653 -56.9 1.64181 0.05
    13 2 1 0 444.1725 435.5949 147.9 1.63758 0.40
    12 4 1 0 1246.9424 1214.7956 -2.4 1.63708 1.21
    3 9 1 0 361.9876 342.8007 82.2 1.63270 0.49
    6 6 2 0 752.8229 688.2662 -60.3 1.62961 0.74
    3 7 2 0 346.9045 315.5154 -16.4 1.62875 0.37
    13 4 0 0 141.7232 127.1822 -90.0 1.62758 0.07
    10 7 0 0 93.2003 84.4115 180.0 1.62725 0.06
    14 2 0 0 1435.0066 1236.2304 180.0 1.62009 0.65
    1 0 3 0 2.9676 2.6707 90.0 1.61797 0.00
    9 4 2 0 937.1151 858.6433 96.7 1.61713 0.80
    6 9 0 0 673.0761 625.6717 -0.0 1.61536 0.45
    7 8 1 0 1170.7163 1088.4258 -75.5 1.61510 1.43
    0 1 3 0 2098.4023 2023.2328 90.0 1.61367 0.65
    9 7 1 0 700.8784 660.8846 -70.0 1.61276 0.79
    8 5 2 0 157.2505 149.0110 -69.2 1.60992 0.14
    1 1 3 0 77.4490 72.9295 96.7 1.60976 0.05
    2 0 3 0 79.9421 77.3890 90.0 1.60625 0.02
    4 9 1 0 137.0160 131.3166 28.9 1.60503 0.18
    4 7 2 0 421.4199 421.0529 -139.6 1.60127 0.43
    0 10 0 0 1565.3988 1462.9889 -0.0 1.60073 0.56
    10 3 2 0 1107.6298 1149.9944 -128.1 1.60027 0.89
    2 1 3 0 1152.0374 1161.4128 -76.6 1.59822 0.71
    1 10 0 0 344.0540 313.0748 -90.0 1.59692 0.24
    13 3 1 0 476.2828 452.3729 54.5 1.59635 0.42
    11 0 2 0 662.1487 551.7456 180.0 1.59208 0.25
    0 2 3 0 13.7272 10.8920 -0.0 1.58962 0.00
    3 0 3 0 122.3455 94.3379 -90.0 1.58728 0.04
    2 10 0 0 1093.6699 909.4815 180.0 1.58565 0.76
    1 2 3 0 2320.6834 1758.5003 -175.3 1.58589 1.45
    11 1 2 0 411.0606 310.1915 -31.5 1.58427 0.31
    14 3 0 0 46.9561 36.3025 -0.0 1.58013 0.02
    9 8 0 0 0.3587 0.2889 -90.0 1.57961 0.00
    7 6 2 0 691.2444 542.1775 115.9 1.57958 0.64
    3 1 3 0 117.2724 91.3763 176.5 1.57953 0.07
    2 2 3 0 303.3929 244.3609 -59.9 1.57485 0.19
    5 9 1 0 32.9106 28.3668 -53.1 1.57143 0.04
    5 7 2 0 624.4423 559.4172 -172.3 1.56790 0.61
    3 10 0 0 518.9993 466.7085 90.0 1.56739 0.35
    7 9 0 0 178.1891 161.8833 90.0 1.56659 0.11
    14 0 1 0 84.0516 78.0436 -90.0 1.56628 0.03
    12 5 1 0 136.0929 129.0024 -146.3 1.56508 0.13
    11 6 1 0 406.3381 383.5681 52.3 1.56498 0.40
    12 6 0 0 789.8326 758.8270 180.0 1.56375 0.40
    4 0 3 0 826.8212 838.2264 -90.0 1.56181 0.25
    11 2 2 0 490.6050 497.9524 20.5 1.56149 0.36
    8 8 1 0 1028.4282 1002.8352 -91.9 1.55923 1.15
    14 1 1 0 492.0549 501.0460 -85.0 1.55884 0.39
    3 2 3 0 291.9420 291.7251 36.2 1.55695 0.18
    13 5 0 0 1301.7434 1294.3872 -90.0 1.55677 0.61
    4 1 3 0 436.8653 430.9290 87.4 1.55443 0.26
    0 3 3 0 39.4743 39.3552 -90.0 1.55182 0.01
    11 7 0 0 125.0036 121.5680 -90.0 1.54894 0.07
    1 3 3 0 42.1226 41.2345 91.3 1.54835 0.03
    9 5 2 0 103.5731 100.6622 -3.6 1.54761 0.09
    10 4 2 0 1171.7322 1135.0023 78.4 1.54707 0.92
    0 8 2 0 502.9001 483.6021 0.0 1.54539 0.26
    13 4 1 0 534.1276 516.3377 -8.5 1.54352 0.46
    10 7 1 0 359.0731 342.9302 -158.7 1.54323 0.37
    4 10 0 0 273.4293 255.3533 -0.0 1.54286 0.18
    1 8 2 0 1460.7027 1385.2102 14.4 1.54196 1.48
    2 3 3 0 257.5852 242.5507 66.5 1.53807 0.16
    14 2 1 0 148.7327 135.6965 2.4 1.53712 0.12
    15 1 0 0 241.9391 219.7830 90.0 1.53691 0.10
    6 9 1 0 33.3017 28.7190 -163.8 1.53309 0.04
    4 2 3 0 433.0593 350.6331 89.9 1.53290 0.26
    2 8 2 0 529.3523 441.4961 176.9 1.53181 0.53
    5 0 3 0 13.0859 10.3718 90.0 1.53080 0.00
    6 7 2 0 392.8892 319.5693 27.2 1.52981 0.36
    14 4 0 0 125.2016 99.7781 180.0 1.52885 0.05
    8 6 2 0 618.8920 500.8290 82.7 1.52720 0.53
    11 3 2 0 531.0899 429.8264 133.5 1.52562 0.39
    5 1 3 0 293.2471 240.2033 -42.2 1.52385 0.17
    3 3 3 0 472.3584 402.5766 20.2 1.52139 0.29
    0 10 1 0 811.8616 724.2198 180.0 1.52056 0.49
    1 10 1 0 263.3695 240.7088 166.4 1.51730 0.32
    15 2 0 0 236.2831 240.0001 90.0 1.51609 0.09
    8 9 0 0 849.4065 789.3581 -180.0 1.51545 0.48
    3 8 2 0 520.2430 495.8620 -165.7 1.51533 0.51
    10 8 0 0 939.5154 886.3166 180.0 1.51412 0.50
    5 10 0 0 468.2943 435.0211 -90.0 1.51294 0.29
    12 0 2 0 212.3555 204.8567 -0.0 1.51204 0.07
    2 10 1 0 335.5034 312.3393 -18.1 1.50762 0.40
    12 1 2 0 165.8122 150.6042 -120.6 1.50534 0.11
    5 2 3 0 75.2251 68.5688 -134.5 1.50355 0.04
    0 4 3 0 6.6650 6.0824 0.0 1.50316 0.00
    14 3 1 0 72.1345 65.7363 83.9 1.50287 0.06
    9 8 1 0 968.1172 894.4707 90.6 1.50243 0.99
    1 4 3 0 1239.2001 1114.7127 -19.6 1.50001 0.79
    4 3 3 0 280.6023 253.5538 -120.5 1.49892 0.17
    6 0 3 0 1316.3327 1271.6515 90.0 1.49529 0.37
    4 8 2 0 24.3136 23.7542 -14.8 1.49312 0.02
    3 10 1 0 138.0810 134.5842 50.9 1.49190 0.16
    7 9 1 0 33.5518 32.8290 -176.0 1.49121 0.04
    2 4 3 0 121.2675 123.3511 82.8 1.49066 0.08
    12 6 1 0 403.9867 397.1768 168.8 1.48876 0.36
    6 1 3 0 73.2426 71.9838 -153.0 1.48881 0.04
    7 7 2 0 857.2830 841.0434 3.6 1.48819 0.75
    10 5 2 0 421.7541 406.5583 97.7 1.48587 0.32
    12 2 2 0 78.5798 75.0372 114.8 1.48576 0.05
    15 3 0 0 1195.7243 1173.6103 -90.0 1.48319 0.47
    13 5 1 0 90.9069 91.6507 64.2 1.48273 0.08
    13 6 0 0 6.6006 6.8944 90.0 1.48160 0.00
    11 4 2 0 93.7784 105.9651 -62.8 1.47931 0.07
    6 10 0 0 22.0022 23.8276 180.0 1.47864 0.01
    11 7 1 0 441.9671 522.1886 106.7 1.47596 0.41
    3 4 3 0 719.4751 918.8936 169.3 1.47545 0.45
    12 7 0 0 180.0500 214.5679 -0.0 1.47493 0.08
    9 6 2 0 212.7327 266.2393 -62.3 1.47370 0.17
    15 0 1 0 2.6714 3.4690 90.0 1.47172 0.00
    5 3 3 0 608.8322 786.7183 176.3 1.47144 0.36
    4 10 1 0 292.8618 327.2655 137.9 1.47069 0.33
    6 2 3 0 375.9501 474.9450 -84.6 1.46986 0.22
    14 5 0 0 1.7930 2.1960 0.0 1.46971 0.00
    5 8 2 0 73.3255 80.0364 30.6 1.46596 0.07
    15 1 1 0 579.2701 633.2817 84.6 1.46554 0.41
    9 9 0 0 11.6824 11.9859 90.0 1.46314 0.01
    14 4 1 0 1193.5013 1142.6132 156.8 1.45855 0.91
    7 0 3 0 16.1019 15.0592 90.0 1.45636 0.00
    4 4 3 0 26.0659 24.0306 148.4 1.45493 0.02
    12 3 2 0 786.5955 726.9095 96.8 1.45475 0.53
    1 11 0 0 660.2767 590.0148 90.0 1.45235 0.39
    11 8 0 0 60.7589 53.0720 90.0 1.45043 0.03
    7 1 3 0 192.9318 174.7805 -174.5 1.45037 0.11
    16 0 0 0 1776.4787 1502.3186 180.0 1.44754 0.32
    15 2 1 0 102.1444 85.5555 53.2 1.44746 0.07
    8 9 1 0 242.7017 198.9501 -9.4 1.44690 0.24
    0 5 3 0 256.2794 209.1153 -90.0 1.44684 0.08
    10 8 1 0 114.5836 90.9756 89.6 1.44574 0.11
    5 10 1 0 607.5184 488.9990 -97.4 1.44471 0.64
    8 7 2 0 333.4049 248.8151 141.0 1.44414 0.27
    2 11 0 0 52.6718 43.0182 180.0 1.44385 0.03
    1 5 3 0 203.2335 143.6761 6.2 1.44403 0.13
    16 1 0 0 96.9195 64.4376 180.0 1.44166 0.03
    7 10 0 0 410.2959 324.9605 90.0 1.44095 0.22
    15 4 0 0 63.0465 43.4173 -90.0 1.44054 0.02
    6 3 3 0 20.2490 13.8540 15.7 1.43983 0.01
    13 0 2 0 1637.4127 1217.1848 -0.0 1.43740 0.52
    0 9 2 0 476.8057 384.3998 -90.0 1.43582 0.22
    2 5 3 0 118.7251 94.4907 74.9 1.43568 0.07
    6 8 2 0 40.5847 33.4671 -172.4 1.43469 0.03
    1 9 2 0 163.1616 139.1120 83.2 1.43307 0.15
    7 2 3 0 36.5789 32.5778 -143.9 1.43283 0.02
    13 1 2 0 100.5880 92.9688 144.7 1.43164 0.06
    3 11 0 0 878.1591 766.0711 -90.0 1.43003 0.49
    5 4 3 0 180.0939 172.2573 -4.5 1.42976 0.11
    11 5 2 0 256.1874 229.6284 -135.2 1.42554 0.18
    2 9 2 0 281.4436 252.4570 157.1 1.42491 0.25
    16 2 0 0 322.9686 282.2251 0.0 1.42443 0.11
    3 5 3 0 631.5392 536.6210 -178.5 1.42209 0.39
    10 6 2 0 481.2657 424.1317 -98.0 1.42009 0.36
    15 3 1 0 236.8940 210.9301 -99.4 1.41875 0.17
    13 6 1 0 52.2818 48.3260 -151.3 1.41735 0.04
    6 10 1 0 340.4988 328.3566 -86.0 1.41475 0.34
    8 0 3 0 923.7696 900.0607 -90.0 1.41500 0.25
    13 2 2 0 401.3821 393.3375 -154.6 1.41476 0.25
    12 4 2 0 186.6794 183.5745 -106.5 1.41444 0.13
    3 9 2 0 160.2981 160.1411 -170.4 1.41161 0.14
    12 7 1 0 167.5792 167.8413 84.6 1.41151 0.14
    4 11 0 0 93.6397 94.0621 0.0 1.41132 0.05
    10 9 0 0 395.4617 399.7187 -0.0 1.41064 0.19
    8 1 3 0 104.3473 105.3319 -107.1 1.40950 0.06
    14 5 1 0 127.4108 132.5853 89.4 1.40693 0.09
    14 6 0 0 572.9421 615.0310 -0.0 1.40597 0.23
    13 7 0 0 132.5900 145.1874 90.0 1.40541 0.06
    7 3 3 0 952.5800 1041.0373 -20.4 1.40496 0.53
    4 5 3 0 112.2958 130.6503 -132.9 1.40369 0.07
    9 9 1 0 124.0021 148.8395 47.2 1.40116 0.11
    8 10 0 0 48.3249 56.8692 -180.0 1.40086 0.02
    6 4 3 0 20.8552 28.1555 -168.2 1.40071 0.01
    7 8 2 0 18.5643 23.5783 32.4 1.40019 0.02
    9 7 2 0 796.5470 1063.8849 -168.7 1.39866 0.61
    16 3 0 0 124.9118 178.2749 -0.0 1.39704 0.04
    0 11 1 0 2.4833 2.8875 90.0 1.39419 0.00
    4 9 2 0 147.6828 183.0073 -4.9 1.39361 0.13
    8 2 3 0 388.2359 521.3722 88.1 1.39339 0.21
    1 11 1 0 256.8577 288.8427 100.7 1.39168 0.26
    15 5 0 0 802.6596 965.7766 90.0 1.39075 0.30
    11 8 1 0 268.7718 303.6700 -86.1 1.38999 0.23
    12 8 0 0 1509.4265 1654.5849 -0.0 1.38913 0.65
    5 11 0 0 125.4767 132.4319 90.0 1.38831 0.06
    13 3 2 0 182.9716 194.6417 -83.7 1.38792 0.11
    16 0 1 0 9.5944 9.9645 -90.0 1.38745 0.00
    0 6 3 0 4.3872 4.1879 -0.0 1.38591 0.00
    2 11 1 0 160.8420 157.6022 29.2 1.38420 0.16
    1 6 3 0 218.8820 190.5684 -164.4 1.38344 0.14
    16 1 1 0 140.5806 119.4026 58.4 1.38226 0.09
    7 10 1 0 468.5431 438.5223 86.8 1.38164 0.44
    15 4 1 0 301.6783 258.7922 162.8 1.38128 0.21
    5 5 3 0 495.7437 420.7321 5.4 1.38104 0.29
    2 6 3 0 204.5305 187.3477 75.3 1.37609 0.13
    3 11 1 0 76.1886 70.4400 -56.9 1.37200 0.08
    9 0 3 0 36.5541 35.1575 -90.0 1.37214 0.01
    5 9 2 0 482.7093 452.4710 -3.8 1.37144 0.40
    7 4 3 0 3.4511 3.3018 -7.7 1.36855 0.00
    14 0 2 0 327.2879 309.9408 180.0 1.36802 0.10
    8 3 3 0 10.2637 9.6662 -2.1 1.36772 0.01
    12 5 2 0 517.9699 478.6685 -97.0 1.36722 0.34
    11 6 2 0 285.1598 262.1607 134.9 1.36715 0.20
    9 1 3 0 182.9095 169.3807 3.8 1.36712 0.09
    16 2 1 0 312.2427 289.9369 164.8 1.36706 0.20
    3 6 3 0 445.6494 367.3436 22.0 1.36410 0.27
    8 8 2 0 35.8718 30.0518 151.9 1.36332 0.03
    14 1 2 0 55.4628 43.7268 81.6 1.36305 0.03
    1 1 0 1 0.0060 0.0070 90.0 5.27194 0.00
    0 1 1 1 780.1518 652.3026 -90.0 5.09592 0.12
    1 0 1 1 847.1939 652.1173 90.0 5.09150 0.13
    1 1 1 1 4.3821 5.3352 -99.2 4.20585 0.00
    0 2 0 1 13924.0521 14388.1418 180.0 3.73130 0.58
    2 0 0 1 14295.5661 14500.4245 -0.0 3.72436 0.59
    0 0 2 1 0.0000 0.0000 0.0 3.48774 0.00
    1 2 0 1 0.0006 0.0017 90.0 3.33613 0.00
    2 1 0 1 0.0253 0.0705 180.0 3.33241 0.00
    0 2 1 1 0.0007 0.0007 -180.0 3.29016 0.00
    2 0 1 1 17.3485 16.4999 -90.0 3.28540 0.00
    0 1 2 1 0.0369 0.0202 90.0 3.15969 0.00
    1 0 2 1 5.9160 3.1087 -0.0 3.15863 0.00
    1 2 1 1 580.7130 684.0192 -172.6 3.00963 0.06
    2 1 1 1 576.2472 693.7752 -172.4 3.00690 0.06
    1 1 2 1 12037.5882 11647.4782 -22.7 2.90881 1.23
    2 2 0 1 7103.6795 7361.7359 180.0 2.63597 0.30
    0 2 2 1 637.6299 1102.2811 0.0 2.54796 0.02
    2 0 2 1 647.4773 1094.5573 -0.0 2.54575 0.03
    2 2 1 1 46.3215 25.9201 -27.9 2.46579 0.00
    1 2 2 1 10.5076 6.4911 94.7 2.41082 0.00
    2 1 2 1 4.9810 3.0027 152.6 2.40941 0.00
    1 3 0 1 667.6969 576.8978 -90.0 2.35944 0.02
    3 1 0 1 639.7710 544.3574 -90.0 2.35593 0.02
    0 3 1 1 2731.0158 2513.5048 -90.0 2.34301 0.09
    3 0 1 1 2761.4926 2460.8960 -90.0 2.33914 0.09
    1 3 1 1 8.6364 10.1893 -9.7 2.23505 0.00
    3 1 1 1 40.2824 47.9590 136.0 2.23206 0.00
    0 1 3 1 1223.8858 1297.4993 -90.0 2.21990 0.04
    1 0 3 1 1223.1323 1310.2427 -90.0 2.21954 0.04
    1 1 3 1 1.2800 1.5656 57.6 2.12743 0.00
    2 2 2 1 0.0009 0.0008 179.9 2.10293 0.00
    2 3 0 1 9.9147 12.1172 -180.0 2.06857 0.00
    3 2 0 1 10.9775 13.4346 90.0 2.06709 0.00
    0 3 2 1 0.1149 0.1841 90.0 2.02521 0.00
    3 0 2 1 1.7653 3.1197 0.0 2.02271 0.00
    2 3 1 1 1320.0426 1710.3952 -35.5 1.98320 0.06
    3 2 1 1 1203.7358 1671.3108 144.5 1.98190 0.06
    0 2 3 1 3.6867 3.7289 -0.0 1.97337 0.00
    2 0 3 1 0.3367 0.3662 -90.0 1.97234 0.00
    1 3 2 1 9295.4359 8151.6913 157.7 1.95426 0.43
    3 1 2 1 9148.5515 8105.5679 -22.3 1.95227 0.43
    1 2 3 1 604.7775 578.3348 134.2 1.90756 0.03
    2 1 3 1 606.8112 588.4056 -46.1 1.90687 0.03
    0 4 0 1 861.4860 1191.9753 0.0 1.86565 0.01
    4 0 0 1 971.2691 1290.1724 -0.0 1.86218 0.01
    1 4 0 1 0.2377 0.2943 -90.0 1.80975 0.00
    4 1 0 1 53.9684 69.7896 -0.0 1.80678 0.00
    0 4 1 1 0.1915 0.1760 -180.0 1.80230 0.00
    4 0 1 1 13.4062 14.6303 90.0 1.79917 0.00
    2 3 2 1 3.9439 5.7979 -171.0 1.77918 0.00
    3 2 2 1 36.1023 51.0692 90.0 1.77824 0.00
    3 3 0 1 0.0828 0.0772 -90.0 1.75731 0.00
    1 4 1 1 322.0041 311.0076 -119.8 1.75175 0.01
    4 1 1 1 269.2412 281.9128 60.0 1.74906 0.01
    0 0 4 1 120.6823 103.3759 180.0 1.74387 0.00
    2 2 3 1 12.0544 10.1657 -130.6 1.74372 0.00
    3 3 1 1 4.0817 2.8371 -21.1 1.70407 0.00
    0 1 4 1 6.9798 5.9325 90.0 1.69812 0.00
    1 0 4 1 0.6946 0.5875 180.0 1.69796 0.00
    0 3 3 1 634.2161 545.6882 -90.0 1.69864 0.01
    3 0 3 1 625.2224 520.1681 90.0 1.69717 0.01
    2 4 0 1 2292.7433 4319.2137 0.0 1.66807 0.04
    4 2 0 1 2528.4797 4391.4400 180.0 1.66621 0.04
    1 1 4 1 0.0021 0.0031 142.4 1.65564 0.00
    1 3 3 1 1.2630 1.9626 -12.3 1.65612 0.00
    3 1 3 1 32.6546 43.8201 -133.9 1.65491 0.00
    0 4 2 1 161.8315 164.5625 180.0 1.64508 0.00
    4 0 2 1 157.3774 179.1177 -0.0 1.64270 0.00
    2 4 1 1 8.0698 6.2889 173.5 1.62233 0.00
    4 2 1 1 10.1625 8.0285 -171.3 1.62061 0.00
    1 4 2 1 12.9028 11.5249 -99.3 1.60637 0.00
    4 1 2 1 5.3707 5.9268 173.0 1.60429 0.00
    0 2 4 1 5834.7913 4393.4697 -0.0 1.57984 0.09
    2 0 4 1 5318.1867 4355.9178 -180.0 1.57932 0.08
    3 3 2 1 6503.1416 5482.3768 164.8 1.56936 0.20
    1 2 4 1 0.3780 0.3324 -6.5 1.54547 0.00
    2 1 4 1 0.5897 0.5339 102.7 1.54510 0.00
    2 3 3 1 779.3272 684.3859 -165.5 1.54549 0.02
    3 2 3 1 715.4183 662.3981 -165.7 1.54487 0.02
    2 4 2 1 223.4837 206.6065 174.9 1.50482 0.01
    4 2 2 1 207.8572 198.7126 175.1 1.50345 0.01
    3 4 0 1 9.0465 10.5343 90.0 1.49152 0.00
    4 3 0 1 3.6409 4.2441 0.0 1.49074 0.00
    1 5 0 1 707.5971 630.5831 90.0 1.46343 0.01
    5 1 0 1 645.7020 619.3964 -90.0 1.46092 0.01
    0 5 1 1 47.0282 51.3008 90.0 1.45949 0.00
    3 4 1 1 189.3359 201.5052 156.7 1.45855 0.01
    4 3 1 1 184.1643 189.1851 158.0 1.45782 0.00
    5 0 1 1 59.0741 56.2154 -90.0 1.45689 0.00
    0 4 3 1 0.7488 0.6086 -0.0 1.45514 0.00
    2 2 4 1 6474.7351 5502.4364 2.4 1.45440 0.17
    4 0 3 1 6.4850 5.7540 90.0 1.45349 0.00
    1 5 1 1 0.0206 0.0208 16.8 1.43225 0.00
    5 1 1 1 5.9313 7.0655 167.1 1.42990 0.00
    0 3 4 1 3.7760 3.6340 -90.0 1.42793 0.00
    1 4 3 1 78.1729 75.1653 160.1 1.42814 0.00
    3 0 4 1 0.5091 0.4759 0.0 1.42706 0.00
    4 1 3 1 73.8763 67.8700 163.4 1.42668 0.00
    1 3 4 1 154.4277 214.3711 -96.1 1.40240 0.00
    3 1 4 1 137.7074 203.0254 -96.1 1.40166 0.00
    3 3 3 1 4.0492 5.8493 -21.8 1.40195 0.00
    2 5 0 1 19.3593 16.1215 -180.0 1.38541 0.00
    5 2 0 1 83.2439 65.2227 90.0 1.38355 0.00
    0 1 5 1 363.9062 316.5803 -90.0 1.37134 0.00
    1 0 5 1 355.4295 313.1860 90.0 1.37125 0.00
    0 5 2 1 1.2407 1.0978 -90.0 1.37216 0.00
    3 4 2 1 1.9432 1.6811 129.6 1.37138 0.00
    4 3 2 1 3.7076 3.5598 -15.7 1.37078 0.00
    5 0 2 1 0.0220 0.0234 -180.0 1.37000 0.00
    0 1 1 2 398.0083 146.6647 -0.0 7.25279 0.00
    1 0 0 2 10155.1996 3539.3796 180.0 7.22671 0.00
    1 0 -2 2 21448.4720 8112.7087 0.0 7.17522 0.00
    1 1 -1 2 89.1018 20.9926 -180.0 6.28418 0.00
    0 0 2 2 49644.0439 33504.7855 -0.0 6.20800 0.00
    1 1 0 2 15041.2415 24248.2538 180.0 5.61911 0.00
    1 1 -2 2 24104.7299 16369.2095 180.0 5.59480 0.00
    0 1 2 2 11436.0045 9844.9789 -0.0 5.09839 0.00
    0 2 0 2 358296.2016 885074.8995 -0.0 4.46795 0.00
    1 1 1 2
      1235478.6823000
                     1010205.0314000      -0.0 4.42833 0.01
    2 0 -2 2
       1656477.5283000
                      1256966.8191000      -180.0 4.41962 0.01
    1 1 -3 2
       1087638.0342000      982770.8590 -180.0 4.40458 0.01
    0 2 1 2 18751.7409 23036.0423 -0.0 4.20403 0.00
    1 2 -1 2 12306.3939 11642.6017 0.0 3.98750 0.00
    2 1 -2 2 24601.3800 19210.0275 0.0 3.96156 0.00
    1 2 0 2 1392.6384 1704.4957 180.0 3.80029 0.00
    1 2 -2 2 40833.0833 63279.7076 180.0 3.79274 0.00
    2 1 -1 2 17606.7882 32329.7989 -0.0 3.78154 0.00
    2 1 -3 2 18855.5972 24840.2476 -180.0 3.76672 0.00
    1 0 2 2 37559.0753 41568.3791 -0.0 3.75910 0.00
    0 1 3 2 10689.0001 10958.6279 -180.0 3.75544 0.00
    1 0 -4 2 106373.9714 102541.9164 -0.0 3.73732 0.00
    0 2 2 2 1439.8331 1264.3115 -0.0 3.62640 0.00
    2 0 0 2 738.5372 593.0874 180.0 3.61335 0.00
    2 0 -4 2 4386.5137 3155.3507 -180.0 3.58761 0.00
    1 1 2 2 24769.9515 18955.4444 -0.0 3.46499 0.00
    1 1 -4 2 1721.1642 1645.8324 -0.0 3.44791 0.00
    1 2 1 2 13351.9349 17193.3929 0.0 3.36024 0.00
    2 1 0 2 1235.0693 2212.5229 0.0 3.34985 0.00
    1 2 -3 2 13588.9784 24363.1606 -180.0 3.34983 0.00
    2 1 -4 2 4100.6918 11846.0666 -0.0 3.32931 0.00
    2 2 -2 2 750276.0640 904040.7243 -180.0 3.14209 0.00
    0 0 4 2 749519.0755
                  1055088.7121000      180.0 3.10400 0.00
    2 2 -1 2 102655.9977 146987.0178 180.0 3.04997 0.00
    2 2 -3 2 61147.6334 88675.6755 -0.0 3.04218 0.00
    0 2 3 2 28528.6939 36815.3739 -0.0 3.03622 0.00
    0 1 4 2 2965.3203 4638.2143 -180.0 2.93214 0.00
    0 3 1 2 59.5691 52.1102 0.0 2.89645 0.00
    1 2 2 2 6448.4291 7647.6343 -180.0 2.87645 0.00
    3 0 -2 2 21963.1824 26838.8466 0.0 2.87168 0.00
    2 1 1 2 24067.2156 29437.7889 -0.0 2.87156 0.00
    1 2 -4 2 1500.6333 1836.2129 -180.0 2.86666 0.00
    3 0 -4 2 2202.2174 2584.3633 0.0 2.86194 0.00
    2 1 -5 2 241.7288 282.1990 0.0 2.85217 0.00
    1 3 -1 2 38.7529 32.7516 180.0 2.82268 0.00
    2 2 0 2 83902.7639 37952.8478 180.0 2.80955 0.00
    3 1 -3 2 5088.4936 3711.1248 0.0 2.79823 0.00
    2 2 -4 2 39674.8834 30480.0597 180.0 2.79740 0.00
    1 1 3 2 119694.7578 95408.9035 -0.0 2.78898 0.00
    1 1 -5 2 116263.7957 82679.1957 -180.0 2.77709 0.00
    1 3 0 2 150460.7890 301275.8555 180.0 2.75388 0.00
    1 3 -2 2 140147.6987 247998.1633 180.0 2.75101 0.00
    3 1 -2 2 32794.8675 33012.0645 -0.0 2.73398 0.00
    3 1 -4 2 10757.5172 11319.2730 -0.0 2.72556 0.00
    0 3 2 2 30452.6634 17628.3312 -180.0 2.68551 0.00
    1 3 1 2 225719.7292 428962.4895 0.0 2.57188 0.00
    1 3 -3 2 221023.6050 482391.9262 -180.0 2.56720 0.00
    3 1 -1 2 334936.4307 671393.5170 -180.0 2.55795 0.00
    2 0 2 2 320958.8072 578068.8626 -0.0 2.54921 0.00
    0 2 4 2 274662.0033 494491.5067 180.0 2.54920 0.00
    3 1 -5 2 362024.1124 650105.1588 -0.0 2.54421 0.00
    2 0 -6 2 456606.3860 744767.9549 0.0 2.53113 0.00
    2 2 1 2 71291.3896 70720.8217 180.0 2.50908 0.00
    2 2 -5 2 103229.6288 77941.9205 -0.0 2.49612 0.00
    2 3 -2 2 4151.9672 1760.2352 -0.0 2.47003 0.00
    3 2 -3 2 6881.2945 5727.8713 -180.0 2.45972 0.00
    1 2 3 2 5618.1705 5381.6660 -180.0 2.45343 0.00
    2 1 2 2 5625.5337 5435.1322 0.0 2.45141 0.00
    1 2 -5 2 612.8251 460.8138 -0.0 2.44533 0.00
    2 1 -6 2 6297.2801 3455.1636 180.0 2.43532 0.00
    2 3 -1 2 7820.7307 5227.1015 -180.0 2.42452 0.00
    2 3 -3 2 1908.5937 1206.6390 -180.0 2.42060 0.00
    0 3 3 2 183.9266 112.9278 -0.0 2.41760 0.00
    3 2 -2 2 18896.3487 11822.7446 180.0 2.41574 0.00
    3 2 -4 2 31627.6161 19241.5496 0.0 2.40993 0.00
    3 0 0 2 10555.2283 6302.6974 0.0 2.40890 0.00
    1 0 4 2 50595.6315 36977.1044 180.0 2.39538 0.00
    0 1 5 2 995.8826 794.9663 0.0 2.39254 0.00
    3 0 -6 2 23037.0024 18778.4572 -180.0 2.39174 0.00
    1 0 -6 2 924.0139 913.5642 180.0 2.38596 0.00
    1 3 2 2 65085.5503 62453.3470 -0.0 2.33458 0.00
    1 3 -4 2 79681.5558 77467.1691 -0.0 2.32933 0.00
    3 1 0 2 1474.2211 1488.6873 180.0 2.32587 0.00
    1 1 4 2 28498.6184 36899.7425 -0.0 2.31369 0.00
    3 1 -6 2 324.7616 452.8884 0.0 2.31041 0.00
    1 1 -6 2 13927.0914 20624.2095 -0.0 2.30520 0.00
    2 3 0 2 11629.6010 15517.5663 0.0 2.29838 0.00
    3 2 -1 2 4631.8324 6095.9575 0.0 2.29173 0.00
    2 3 -4 2 714.3120 940.0632 -180.0 2.29171 0.00
    3 2 -5 2 2266.7680 2248.4308 -180.0 2.28183 0.00
    0 4 0 2 224790.7193 269794.3257 0.0 2.23398 0.00
    2 2 2 2 333221.3617 440820.6480 0.0 2.21417 0.00
    4 0 -4 2 362120.5116 514887.6292 0.0 2.20981 0.00
    2 2 -6 2 198164.0869 372979.7204 0.0 2.20229 0.00
    0 4 1 2 46683.6655 87559.7998 -0.0 2.19867 0.00
    0 2 5 2 21006.0329 16302.1560 180.0 2.17050 0.00
    1 4 -1 2 5579.1189 3902.9588 0.0 2.16587 0.00
    0 3 4 2 14325.9623 10231.2726 -180.0 2.14917 0.00
    4 1 -4 2 3426.1414 2527.9051 -180.0 2.14519 0.00
    1 4 0 2 2942.6682 3971.4024 0.0 2.13432 0.00
    1 4 -2 2 7.3540 10.2097 -180.0 2.13298 0.00
    2 3 1 2 17802.3839 20930.9019 180.0 2.12496 0.00
    3 2 0 2 8713.8030 8029.7542 -0.0 2.12036 0.00
    2 3 -5 2 40655.7671 33083.2146 0.0 2.11707 0.00
    4 1 -3 2 20572.4332 16728.4156 180.0 2.11648 0.00
    4 1 -5 2 21426.3686 18235.7176 0.0 2.11127 0.00
    1 2 4 2 33879.0880 28991.7217 -180.0 2.11112 0.00
    2 1 3 2 2557.4105 2238.9489 -0.0 2.11048 0.00
    3 2 -6 2 1662.1147 1539.8067 0.0 2.10863 0.00
    1 2 -6 2 21425.5118 20402.9394 0.0 2.10466 0.00
    0 4 2 2 48.9352 46.1582 180.0 2.10202 0.00
    2 1 -7 2 41941.6812 40590.1417 -180.0 2.09763 0.00
    3 3 -3 2 1487.1438 1397.2173 180.0 2.09473 0.00
    1 3 3 2 1409.7734 1379.3267 0.0 2.09084 0.00
    4 0 -2 2 8788.7380 7947.9519 0.0 2.08684 0.00
    3 1 1 2 49135.9992 43314.2528 -180.0 2.08583 0.00
    1 3 -5 2 3169.1372 2792.3334 180.0 2.08582 0.00
    4 0 -6 2 8320.8701 8208.2982 0.0 2.07689 0.00
    3 1 -7 2 21721.0802 25314.8225 0.0 2.07098 0.00
    0 0 6 2 50445.4373 60772.9182 180.0 2.06933 0.00
    3 3 -2 2 136586.6865 167800.1956 -0.0 2.06736 0.00
    3 3 -4 2 126645.9964 148194.8909 -0.0 2.06372 0.00
    1 4 1 2 30393.8283 30189.5388 -0.0 2.04617 0.00
    1 4 -3 2 216.5456 266.3619 180.0 2.04381 0.00
    4 1 -2 2 3032.4934 4104.2266 -180.0 2.03216 0.00
    4 1 -6 2 253.9149 447.3651 180.0 2.02297 0.00
    0 1 6 2 2317.7624 2665.2677 0.0 2.01598 0.00
    2 4 -2 2 402065.8965 429332.0519 -180.0 1.99375 0.00
    3 3 -1 2 411819.4809 554964.6259 -180.0 1.98803 0.00
    3 3 -5 2 419719.9229 594712.9026 0.0 1.98156 0.00
    4 2 -4 2 343590.5804 506445.7437 0.0 1.98078 0.00
    2 4 -1 2 71866.4280 105692.1238 180.0 1.96958 0.00
    1 1 5 2 407320.7864 644695.8529 -180.0 1.96866 0.00
    2 4 -3 2 132030.0937 207786.4948 -0.0 1.96748 0.00
    0 4 3 2 170343.8554 238195.4110 0.0 1.96587 0.00
    1 1 -7 2 521791.6581 671300.1844 0.0 1.96238 0.00
    4 2 -3 2 104352.3415 116485.9013 -0.0 1.95811 0.00
    4 2 -5 2 97966.4526 84754.9664 180.0 1.95399 0.00
    2 2 3 2 97356.1470 83041.8011 -0.0 1.95336 0.00
    2 2 -7 2 51694.6778 76831.9316 -180.0 1.94316 0.00
    2 3 2 2 951.5636 1371.9538 0.0 1.93676 0.00
    3 2 1 2 1828.1531 2269.9153 0.0 1.93377 0.00
    2 3 -6 2 936.7615 1009.0385 180.0 1.92879 0.00
    3 2 -7 2 1572.6762 1598.0448 0.0 1.92191 0.00
    1 4 2 2 350.5059 349.7402 180.0 1.92044 0.00
    1 4 -4 2 3430.3634 3199.7396 -180.0 1.91752 0.00
    4 1 -1 2 1807.9824 1747.8352 -180.0 1.91029 0.00
    0 3 5 2 788.2799 757.0519 -180.0 1.90733 0.00
    3 0 2 2 63944.5339 63553.2659 -0.0 1.90591 0.00
    2 4 0 2 570.1541 821.0422 -0.0 1.90014 0.00
    4 1 -7 2 4319.2679 6232.1947 -180.0 1.89886 0.00
    2 4 -4 2 81.7739 113.3687 -0.0 1.89637 0.00
    3 0 -8 2 8562.7864 11010.2248 0.0 1.89175 0.00
    4 2 -2 2 20473.0144 24422.9506 -0.0 1.89077 0.00
    4 2 -6 2 5301.6316 3636.4887 0.0 1.88336 0.00
    2 0 4 2 169160.7091 103982.5190 0.0 1.87955 0.00
    0 2 6 2 200141.5653 121541.4154 -180.0 1.87772 0.00
    3 3 0 2 156198.9416 102464.5830 180.0 1.87304 0.00
    2 0 -8 2 95859.7631 88673.2044 0.0 1.86866 0.00
    1 3 4 2 94201.1018 125735.0263 -0.0 1.86666 0.00
    3 3 -6 2 77785.9805 105973.3200 180.0 1.86493 0.00
    3 1 2 2 29112.4577 39272.2016 180.0 1.86398 0.00
    1 3 -6 2 144150.0592 192085.9431 -0.0 1.86219 0.00
    3 1 -8 2 20862.5093 13904.5283 180.0 1.85073 0.00
    2 1 4 2 380.1884 381.6956 -180.0 1.83931 0.00
    1 2 5 2 7910.5908 7941.9020 180.0 1.83930 0.00
    1 2 -7 2 696.6510 775.3455 -0.0 1.83417 0.00
    2 1 -8 2 219.7251 297.9943 0.0 1.82909 0.00
    0 4 4 2 108630.7399 102523.5390 -180.0 1.81320 0.00
    4 0 0 2 289451.5329 374849.1985 180.0 1.80668 0.00
    2 4 1 2 266601.2692 312416.8011 180.0 1.79859 0.00
    4 0 -8 2 433714.8467 633487.3083 180.0 1.79381 0.00
    2 4 -5 2 159475.6088 232896.8590 -0.0 1.79380 0.00
    4 2 -1 2 114014.5447 124827.9410 -0.0 1.79143 0.00
    4 2 -7 2 103229.6448 139307.8065 180.0 1.78199 0.00
    3 4 -3 2 0.8498 1.3104 -180.0 1.78015 0.00
    1 4 3 2 309.7191 431.1579 -180.0 1.77776 0.00
    4 3 -4 2 15043.1713 12973.5354 -180.0 1.77474 0.00
    1 4 -5 2 545.5174 466.6774 -0.0 1.77467 0.00
    4 1 0 2 2137.9076 1581.4839 -180.0 1.77085 0.00
    0 5 1 2 18059.5244 14203.4913 0.0 1.76895 0.00
    3 4 -2 2 103.0571 104.3775 -180.0 1.76326 0.00
    3 4 -4 2 16481.0278 16441.5869 0.0 1.76100 0.00
    4 1 -8 2 10014.7084 9296.3794 -0.0 1.75872 0.00
    4 3 -3 2 1391.1797 1287.8652 180.0 1.75838 0.00
    4 3 -5 2 2136.9863 2048.1226 0.0 1.75539 0.00
    2 3 3 2 4253.4716 4101.7088 0.0 1.75493 0.00
    3 2 2 2 20251.6872 20061.0929 -0.0 1.75307 0.00
    5 0 -4 2 1.8809 1.8296 0.0 1.75205 0.00
    1 5 -1 2 1119.0506 1080.3180 -180.0 1.75173 0.00
    5 0 -6 2 5254.9182 5706.9253 -180.0 1.74835 0.00
    2 3 -7 2 2354.8971 2564.1220 0.0 1.74752 0.00
    3 2 -8 2 40874.0255 30266.8603 180.0 1.74204 0.00
    1 0 6 2 42191.8894 30527.9272 -180.0 1.74159 0.00
    3 3 1 2 47351.5203 32684.2763 180.0 1.74068 0.00
    0 1 7 2 43347.8397 28004.6901 0.0 1.73977 0.00
    1 0 -8 2 20002.2223 13292.7181 180.0 1.73652 0.00
    1 5 0 2 451431.7449 357490.4366 180.0 1.73492 0.00
    5 1 -5 2 6642.4674 5420.5004 -180.0 1.73424 0.00
    1 5 -2 2 371471.7700 303268.1639 180.0 1.73420 0.00
    2 2 4 2 151615.6779 114895.9825 -0.0 1.73250 0.00
    3 3 -7 2 59450.6477 43366.4363 0.0 1.73202 0.00
    2 2 -8 2 122649.6544 96513.9155 -0.0 1.72395 0.00
    5 1 -4 2 18383.4810 18273.8777 180.0 1.71931 0.00
    0 5 2 2 2453.5182 2931.0447 -180.0 1.71743 0.00
    5 1 -6 2 3989.5513 5151.0905 180.0 1.71582 0.00
    3 4 -1 2 21413.6772 25971.4057 -180.0 1.71326 0.00
    1 1 6 2 14292.6491 12990.3546 180.0 1.70943 0.00
    4 3 -2 2 10689.7930 9526.1617 -180.0 1.70912 0.00
    3 4 -5 2 7514.7810 6693.7002 0.0 1.70912 0.00
    1 1 -8 2 2274.3106 1567.0728 180.0 1.70463 0.00
    4 3 -6 2 284.5689 201.9169 0.0 1.70364 0.00
    0 3 6 2 1438.2602 1239.1393 0.0 1.69946 0.00
    1 5 1 2 87990.1543 130575.6281 0.0 1.68656 0.00
    1 5 -3 2 75805.5308 115660.7196 -180.0 1.68524 0.00
    2 4 2 2 242832.6330 269346.4459 0.0 1.68012 0.00
    4 2 0 2 346920.1525 621749.9851 -180.0 1.67493 0.00
    2 4 -6 2 160902.2936 288941.7218 0.0 1.67491 0.00
    5 1 -3 2 281824.3292 600033.7434 0.0 1.67351 0.00
    1 3 5 2 156958.3057 363492.7315 -180.0 1.67083 0.00
    3 1 3 2 216778.7023 500140.6780 0.0 1.66955 0.00
    5 1 -7 2 393921.2295 683663.2191 180.0 1.66708 0.00
    1 3 -7 2 249661.3544 431908.3945 0.0 1.66698 0.00
    4 2 -8 2 209003.4258 369256.0829 -180.0 1.66465 0.00
    0 4 5 2 18390.5242 24898.7753 180.0 1.66080 0.00
    3 1 -9 2 283519.6299 507112.1709 -180.0 1.65812 0.00
    2 5 -2 2 54.3705 91.1148 0.0 1.65684 0.00
    0 2 7 2 106404.0101 103645.9938 180.0 1.64856 0.00
    5 2 -5 2 4394.1096 4725.1986 0.0 1.64385 0.00
    2 5 -1 2 1243.9888 1397.8920 -180.0 1.64290 0.00
    2 5 -3 2 15351.1480 18662.4307 -180.0 1.64168 0.00
    0 5 3 2 16209.3460 18806.8634 -180.0 1.64074 0.00
    3 4 0 2 6251.3370 6060.8587 -180.0 1.63801 0.00
    4 3 -1 2 1931.9596 1738.4635 -180.0 1.63470 0.00
    1 4 4 2 4828.2477 4113.3344 -180.0 1.63374 0.00
    3 4 -6 2 2533.1678 2117.4310 0.0 1.63259 0.00
    5 2 -4 2 3427.1859 3208.8574 -0.0 1.63112 0.00
    1 4 -6 2 16222.4665 15669.9622 0.0 1.63074 0.00
    5 0 -2 2 473.4302 467.9826 180.0 1.63020 0.00
    4 1 1 2 114.4901 113.6093 -0.0 1.62926 0.00
    5 2 -6 2 899.6084 884.6481 -180.0 1.62814 0.00
    4 3 -7 2 1599.4869 1541.7106 -180.0 1.62752 0.00
    2 1 5 2 33382.4102 25957.8210 -180.0 1.62297 0.00
    1 2 6 2 8274.8170 6427.3689 0.0 1.62267 0.00
    5 0 -8 2 1481.3496 1172.8817 180.0 1.62132 0.00
    1 2 -8 2 3225.7179 2601.6937 180.0 1.61857 0.00
    4 1 -9 2 7314.8064 6560.1805 -0.0 1.61747 0.00
    2 1 -9 2 23288.9110 26791.5182 -180.0 1.61478 0.00
    1 5 2 2 94772.6824 111543.3709 -0.0 1.61405 0.00
    1 5 -4 2 98249.4047 100866.1612 -0.0 1.61232 0.00
    3 3 2 2 126777.9106 121680.1140 180.0 1.60540 0.00
    5 1 -2 2 1355.9358 1592.5852 -0.0 1.60374 0.00
    2 5 0 2 6399.4790 8043.9786 0.0 1.60194 0.00
    2 5 -4 2 1511.9981 1758.8207 -180.0 1.59968 0.00
    3 3 -8 2 161471.2087 177795.1558 180.0 1.59691 0.00
    5 1 -8 2 367.7074 347.8411 -0.0 1.59527 0.00
    5 2 -3 2 1728.6849 1293.8179 -180.0 1.59186 0.00
    2 3 4 2 246.9660 192.5567 -180.0 1.58955 0.00
    3 2 3 2 1635.4866 1264.3720 -0.0 1.58844 0.00
    5 2 -7 2 12725.9853 9010.4545 0.0 1.58632 0.00
    2 3 -8 2 379.3049 262.8442 0.0 1.58294 0.00
    3 2 -9 2 1187.2444 1060.7402 -0.0 1.57859 0.00
    4 4 -4 2 361184.8748 314254.9981 0.0 1.57105 0.00
    4 4 -3 2 77256.5759 85005.0695 -0.0 1.55966 0.00
    4 4 -5 2 131582.5890 139092.2001 180.0 1.55758 0.00
    2 4 3 2 32473.4185 33674.5329 -0.0 1.55726 0.00
    4 2 1 2 9216.8173 8539.3038 180.0 1.55363 0.00
    2 4 -7 2 58476.7182 65788.5468 180.0 1.55207 0.00
    0 0 8 2 268532.0526 302761.4858 -0.0 1.55200 0.00
    0 5 4 2 11757.5480 12097.3831 180.0 1.54880 0.00
    2 2 5 2 70383.3103 69315.9516 -0.0 1.54817 0.00
    3 4 1 2 1549.9380 1437.2267 180.0 1.54728 0.00
    4 3 0 2 6343.5249 5953.9834 -180.0 1.54473 0.00
    4 2 -9 2 35119.1791 34919.5917 -0.0 1.54339 0.00
    3 4 -7 2 4698.6622 4873.2720 0.0 1.54118 0.00
    2 2 -9 2 56744.9499 59752.0061 180.0 1.54106 0.00
    2 5 1 2 9447.4250 11023.7286 0.0 1.53967 0.00
    4 3 -8 2 193.8033 177.3795 0.0 1.53667 0.00
    2 5 -5 2 23328.5700 21339.2053 0.0 1.53666 0.00
    5 2 -2 2 23102.1196 16724.7138 180.0 1.53145 0.00
    0 1 8 2 6576.5084 4702.3659 0.0 1.52911 0.00
    3 5 -3 2 12200.7984 9719.0527 -0.0 1.52805 0.00
    1 5 3 2 29367.8637 24637.3128 -0.0 1.52654 0.00
    4 4 -2 2 9811.0142 7890.3901 0.0 1.52499 0.00
    3 0 4 2 1707.8312 1343.4144 -0.0 1.52472 0.00
    1 5 -5 2 37705.4840 29320.0916 -180.0 1.52458 0.00
    5 2 -8 2 1814.4483 1354.4234 180.0 1.52407 0.00
    0 3 7 2 14542.1333 10788.6443 0.0 1.52398 0.00
    4 4 -6 2 16197.3080 12377.0079 -0.0 1.52109 0.00
    5 3 -5 2 3663.3928 3060.5403 0.0 1.52025 0.00
    5 1 -1 2 38551.6707 38166.7843 0.0 1.51877 0.00
    0 4 6 2 19090.3657 20290.4855 -180.0 1.51811 0.00
    3 5 -2 2 232456.5079 269827.6577 -0.0 1.51733 0.00
    4 0 2 2 32685.0715 43118.2001 180.0 1.51620 0.00
    3 5 -4 2 165186.3208 219574.4448 -0.0 1.51589 0.00
    3 0 -10 2 2741.9833 3416.5078 0.0 1.51456 0.00
    5 3 -4 2 96571.4112 84791.3662 180.0 1.51017 0.00
    5 1 -9 2 15713.4637 13952.4630 -180.0 1.50920 0.00
    1 1 7 2 171699.1326 156432.2300 180.0 1.50862 0.00
    5 3 -6 2 98818.8733 87348.1551 180.0 1.50780 0.00
    1 1 -9 2 134886.0645 124465.1733 0.0 1.50485 0.00
    4 0 -10 2 42646.4740 39531.6640 180.0 1.50479 0.00
    1 3 6 2 27621.1588 26408.6001 180.0 1.50346 0.00
    3 1 4 2 3369.3967 3248.0805 -0.0 1.50300 0.00
    1 3 -8 2 23452.3853 19538.2331 180.0 1.50019 0.00
    1 4 5 2 49115.9874 39852.7269 180.0 1.49759 0.00
    4 1 2 2 7184.9163 7216.4212 0.0 1.49483 0.00
    1 4 -7 2 44658.1404 44863.4265 -180.0 1.49482 0.00
    3 1 -10 2 84.9491 101.1164 -0.0 1.49326 0.00
    0 6 0 2 37135.1439 36591.6387 0.0 1.48932 0.00
    3 5 -1 2 64584.5243 58638.9573 -180.0 1.48512 0.00
    4 1 -10 2 6029.8432 5077.8033 -0.0 1.48390 0.00
    3 5 -5 2 91678.4209 79622.8489 0.0 1.48242 0.00
    5 3 -3 2 202842.1517 297478.4761 0.0 1.47885 0.00
    0 6 1 2 206991.3336 303313.1686 -0.0 1.47872 0.00
    3 3 3 2 166523.4568 220515.4480 0.0 1.47611 0.00
    5 3 -7 2 226185.9366 356162.5190 -180.0 1.47441 0.00
    6 0 -6 2 290205.8052 443459.2031 -180.0 1.47321 0.00
    4 4 -1 2 149600.6078 195634.2119 -0.0 1.47141 0.00
    1 6 -1 2 1865.3327 2901.2711 0.0 1.46862 0.00
    3 3 -9 2 162742.4551 251217.2268 -180.0 1.46819 0.00
    2 0 6 2 175231.3897 260256.6806 180.0 1.46781 0.00
    4 4 -7 2 128693.9247 158606.3147 180.0 1.46617 0.00
    0 2 8 2 299627.0968 366885.7296 0.0 1.46607 0.00
    2 5 2 2 24389.4282 21622.2192 0.0 1.46338 0.00
    2 0 -10 2 297851.2676 287218.5072 -180.0 1.46089 0.00
    2 5 -6 2 2856.2377 3049.3697 180.0 1.45993 0.00
    1 6 0 2 25633.7144 27486.0548 0.0 1.45866 0.00
    1 6 -2 2 192.7541 201.6299 -180.0 1.45824 0.00
    5 2 -1 2 923.7677 887.0085 -0.0 1.45695 0.00
    6 1 -6 2 23680.7702 20835.9207 -180.0 1.45359 0.00
    0 5 5 2 0.2203 0.2123 -0.0 1.45056 0.00
    3 4 2 2 19786.2493 18741.2624 0.0 1.44993 0.00
    5 2 -9 2 21732.8937 22462.9047 -180.0 1.44850 0.00
    2 1 6 2 4808.1123 4971.0433 -180.0 1.44840 0.00
    0 6 2 2 24.1546 24.8876 -180.0 1.44822 0.00
    4 3 1 2 12536.3635 12813.5474 -180.0 1.44805 0.00
    1 2 7 2 6251.7423 6363.5721 0.0 1.44798 0.00
    5 0 0 2 18331.0998 13062.0022 180.0 1.44534 0.00
    6 1 -5 2 1421.4945 957.0614 180.0 1.44497 0.00
    1 2 -9 2 10019.8998 6529.1934 180.0 1.44465 0.00
    3 4 -8 2 199.3971 121.8380 -180.0 1.44367 0.00
    2 3 5 2 23589.3496 14353.0416 180.0 1.44363 0.00
    3 2 4 2 35531.0387 20176.2856 180.0 1.44301 0.00
    6 1 -7 2 74.4524 41.2285 -180.0 1.44248 0.00
    2 1 -10 2 4930.3933 2779.5828 0.0 1.44175 0.00
    4 3 -9 2 7950.5485 4494.0941 -0.0 1.43975 0.00
    2 4 4 2 40241.4801 27601.3149 0.0 1.43823 0.00
    2 3 -9 2 9211.4798 6718.8913 -180.0 1.43785 0.00
    6 0 -4 2 2959.7593 2473.3676 180.0 1.43584 0.00
    4 2 2 2 102074.3746 85187.4400 -180.0 1.43578 0.00
    3 5 0 2 127991.0475 104149.6868 180.0 1.43530 0.00
    5 0 -10 2 978.8328 779.7135 0.0 1.43504 0.00
    3 2 -10 2 3205.2460 2452.8111 -180.0 1.43439 0.00
    2 4 -8 2 28325.0011 24650.7214 0.0 1.43333 0.00
    1 5 4 2 283343.4897 279908.2245 -0.0 1.43242 0.00
    3 5 -6 2 85540.1372 95525.3400 180.0 1.43165 0.00
    6 0 -8 2 7082.8091 8697.9631 -180.0 1.43097 0.00
    1 5 -6 2 221439.3844 274692.6691 -0.0 1.43040 0.00
    5 3 -2 2 33858.6770 41009.1567 -0.0 1.43004 0.00
    1 6 1 2 8833.8034 10102.4341 -180.0 1.42957 0.00
    1 6 -3 2 819.9560 815.4064 0.0 1.42877 0.00
    5 1 0 2 71134.3112 65628.5105 -0.0 1.42680 0.00
    4 2 -10 2 78692.2392 71728.9941 180.0 1.42608 0.00
    5 3 -8 2 40687.2519 34574.8930 -0.0 1.42403 0.00
    6 1 -4 2 3175.1213 2849.4901 0.0 1.41766 0.00
    5 1 -10 2 40354.9957 38021.0595 -0.0 1.41689 0.00
    6 1 -8 2 777.4554 887.6528 -0.0 1.41297 0.00
    2 6 -2 2 59206.9085 58512.4735 -180.0 1.41134 0.00
    4 4 0 2 191062.0278 208872.5572 -180.0 1.40478 0.00
    2 6 -1 2 143665.0934 193155.2787 180.0 1.40269 0.00
    2 6 -3 2 120274.1427 174211.6166 -0.0 1.40193 0.00
    0 6 3 2 186328.2598 281537.2485 -0.0 1.40134 0.00
    6 2 -6 2 164552.1304 318037.3475 -180.0 1.39911 0.00
    4 4 -8 2 113360.2995 206035.5015 -180.0 1.39870 0.00
    2 2 6 2 180057.1640 321326.6403 -180.0 1.39449 0.00
    6 2 -5 2 22411.6766 27456.1216 180.0 1.39143 0.00
    4 5 -4 2 263.7166 374.8825 -0.0 1.38960 0.00
    6 2 -7 2 16614.6807 24195.1915 -0.0 1.38920 0.00
    0 4 7 2 228829.4205 332556.4338 180.0 1.38911 0.00
    2 2 -10 2 248840.9835 333889.7821 -180.0 1.38855 0.00
    5 4 -5 2 344.9976 302.2538 180.0 1.38629 0.00
    1 6 2 2 659.3593 565.9829 0.0 1.38461 0.00
    1 6 -4 2 24259.8042 18892.9440 -180.0 1.38351 0.00
    4 5 -3 2 2208.7844 1620.0153 0.0 1.38171 0.00
    4 5 -5 2 23741.6170 20360.3920 0.0 1.38026 0.00
    2 5 3 2 7739.4824 6760.8340 0.0 1.38003 0.00
    5 4 -4 2 2433.4638 1954.3369 0.0 1.37863 0.00
    2 6 0 2 13.5517 11.3368 180.0 1.37694 0.00
    5 4 -6 2 4178.1972 3513.3097 -180.0 1.37683 0.00
    2 5 -7 2 51.6458 44.3253 180.0 1.37642 0.00
    0 3 8 2 7941.0779 6838.3079 0.0 1.37637 0.00
    2 6 -4 2 705.4658 691.2998 -0.0 1.37550 0.00
    5 2 0 2 21726.8402 22776.9241 -180.0 1.37518 0.00
    6 1 -3 2 457.0906 515.6903 0.0 1.37467 0.00
    1 4 6 2 6324.9807 6893.0969 -0.0 1.37352 0.00
    3 5 1 2 11866.3071 12536.2591 180.0 1.37307 0.00
    4 1 3 2 17869.4770 15237.6923 -0.0 1.37192 0.00
    1 4 -8 2 45834.2192 41994.7515 0.0 1.37103 0.00
    5 3 -1 2 12619.2903 12943.5018 0.0 1.36882 0.00
    3 5 -7 2 7440.9642 7632.9253 0.0 1.36881 0.00
    6 1 -9 2 4166.3527 4385.3591 -0.0 1.36827 0.00
    6 2 -4 2 27958.6683 29395.5222 180.0 1.36699 0.00
    5 2 -10 2 4928.9032 4640.4616 -0.0 1.36630 0.00
    1 0 8 2 69228.2810 58986.4576 0.0 1.36463 0.00
    0 1 9 2 684.3913 504.4005 -180.0 1.36340 0.00
    6 2 -8 2 341.0794 209.2969 -180.0 1.36278 0.00
_pd_meas_2theta_range_min     -9.01670
_pd_meas_2theta_range_max     75.03830
_pd_meas_2theta_range_inc     0.00250
_reflns_number_total     1004
_refine_ls_goodness_of_fit_all     17.90
loop_
    _atom_type_symbol
    _atom_type_scat_dispersion_source
    _atom_type_scat_dispersion_real
    _atom_type_scat_dispersion_imag
    C
https://raw.githubusercontent.com/AdvancedPhotonSource/GSAS-II/refs/heads/main/GSASII/atmdata.py
                       0.005 0.002
    H
https://raw.githubusercontent.com/AdvancedPhotonSource/GSAS-II/refs/heads/main/GSASII/atmdata.py
                       0.000 0.000
    Br
https://raw.githubusercontent.com/AdvancedPhotonSource/GSAS-II/refs/heads/main/GSASII/atmdata.py
                        -1.156 3.110
    F
https://raw.githubusercontent.com/AdvancedPhotonSource/GSAS-II/refs/heads/main/GSASII/atmdata.py
                       0.023 0.014
    Fe
https://raw.githubusercontent.com/AdvancedPhotonSource/GSAS-II/refs/heads/main/GSASII/atmdata.py
                        0.354 1.096
    K
https://raw.githubusercontent.com/AdvancedPhotonSource/GSAS-II/refs/heads/main/GSASII/atmdata.py
                       0.242 0.330
    N
https://raw.githubusercontent.com/AdvancedPhotonSource/GSAS-II/refs/heads/main/GSASII/atmdata.py
                       0.009 0.005
    O
https://raw.githubusercontent.com/AdvancedPhotonSource/GSAS-II/refs/heads/main/GSASII/atmdata.py
                       0.015 0.008
    P
https://raw.githubusercontent.com/AdvancedPhotonSource/GSAS-II/refs/heads/main/GSASII/atmdata.py
                       0.129 0.126
    Zr
https://raw.githubusercontent.com/AdvancedPhotonSource/GSAS-II/refs/heads/main/GSASII/atmdata.py
                        -1.495 0.725
loop_
    _pd_phase_id
    _pd_phase_block_id
    _pd_phase_mass_%
    0 2025-12-06T14:46|binimetinib_3|phase_0|noname 0.9718(7)
    1 2025-12-06T14:46|binimetinib_3|phase_1|noname 0.0252(7)
    2 2025-12-06T14:46|binimetinib_3|phase_2|noname 0.00306(9)
_pd_proc_2theta_range_min     -9.00844
_pd_proc_2theta_range_max     75.04656
_pd_proc_2theta_range_inc     0.00250
loop_
    _pd_meas_intensity_total
    _pd_proc_ls_weight
    _pd_proc_intensity_bkg_calc
    _pd_calc_intensity_total
    81.101 0 0 0
    80.425 0 0 0
    77.391 0 0 0
    72.073 0 0 0
    70.735 0 0 0
    69.731 0 0 0
    68.99 0 0 0
    65.06 0 0 0
    68.659 0 0 0
    78.575 0 0 0
    64.051 0 0 0
    62.769 0 0 0
    72.614 0 0 0
    62.672 0 0 0
    58.109 0 0 0
    58.42 0 0 0
    64.272 0 0 0
    63.046 0 0 0
    56.728 0 0 0
    65.982 0 0 0
    70.819 0 0 0
    71.867 0 0 0
    69.259 0 0 0
    68.767 0 0 0
    69.337 0 0 0
    61.543 0 0 0
    60.49 0 0 0
    64.568 0 0 0
    69.182 0 0 0
    71.875 0 0 0
    73.015 0 0 0
    72.462 0 0 0
    74.498 0 0 0
    77.82 0 0 0
    75.718 0 0 0
    71.679 0 0 0
    66.369 0 0 0
    61.525 0 0 0
    66.648 0 0 0
    77.112 0 0 0
    77.346 0 0 0
    81.563 0 0 0
    86.272 0 0 0
    75.293 0 0 0
    71.616 0 0 0
    72.867 0 0 0
    77.24 0 0 0
    76.393 0 0 0
    72.69 0 0 0
    70.576 0 0 0
    66.926 0 0 0
    63.023 0 0 0
    62.98 0 0 0
    72.024 0 0 0
    83.694 0 0 0
    81.579 0 0 0
    69.227 0 0 0
    56.731 0 0 0
    72.914 0 0 0
    72.016 0 0 0
    63.682 0 0 0
    62.177 0 0 0
    66.984 0 0 0
    72.354 0 0 0
    65.446 0 0 0
    64.666 0 0 0
    67.059 0 0 0
    70.58 0 0 0
    60.281 0 0 0
    48.618 0 0 0
    58.319 0 0 0
    71.217 0 0 0
    81.851 0 0 0
    77.533 0 0 0
    77.442 0 0 0
    78.156 0 0 0
    75.038 0 0 0
    74.33 0 0 0
    73.276 0 0 0
    67.327 0 0 0
    62.864 0 0 0
    61.664 0 0 0
    69.836 0 0 0
    72.103 0 0 0
    72.397 0 0 0
    73.534 0 0 0
    78.725 0 0 0
    80.825 0 0 0
    68.393 0 0 0
    66.091 0 0 0
    67.024 0 0 0
    67.122 0 0 0
    74.299 0 0 0
    79.697 0 0 0
    73.046 0 0 0
    67.905 0 0 0
    67.634 0 0 0
    79.644 0 0 0
    77.736 0 0 0
    72.32 0 0 0
    68.807 0 0 0
    70.931 0 0 0
    74.737 0 0 0
    78.675 0 0 0
    73.648 0 0 0
    68.221 0 0 0
    67.914 0 0 0
    76.28 0 0 0
    82.072 0 0 0
    76.344 0 0 0
    76.435 0 0 0
    73.813 0 0 0
    61.679 0 0 0
    69.861 0 0 0
    77.313 0 0 0
    72.589 0 0 0
    70.133 0 0 0
    71.892 0 0 0
    81.493 0 0 0
    81.416 0 0 0
    78.686 0 0 0
    74.731 0 0 0
    72.834 0 0 0
    70.762 0 0 0
    67.535 0 0 0
    73.259 0 0 0
    78.543 0 0 0
    79.804 0 0 0
    72.518 0 0 0
    67.433 0 0 0
    69.131 0 0 0
    72.109 0 0 0
    72.64 0 0 0
    68.485 0 0 0
    79.111 0 0 0
    85.149 0 0 0
    79.501 0 0 0
    76.851 0 0 0
    72.713 0 0 0
    65.425 0 0 0
    65.215 0 0 0
    69.903 0 0 0
    80.864 0 0 0
    78.244 0 0 0
    74.995 0 0 0
    73.33 0 0 0
    77.068 0 0 0
    76.684 0 0 0
    69.302 0 0 0
    67.85 0 0 0
    69.017 0 0 0
    73.065 0 0 0
    75.304 0 0 0
    76.916 0 0 0
    77.89 0 0 0
    76.801 0 0 0
    75.798 0 0 0
    75.136 0 0 0
    69.614 0 0 0
    68.223 0 0 0
    72.632 0 0 0
    68.445 0 0 0
    67.674 0 0 0
    71.857 0 0 0
    78.081 0 0 0
    81.768 0 0 0
    82.253 0 0 0
    79.38 0 0 0
    76.529 0 0 0
    73.879 0 0 0
    76.379 0 0 0
    77.779 0 0 0
    77.722 0 0 0
    79.835 0 0 0
    78.265 0 0 0
    72.594 0 0 0
    71.885 0 0 0
    72.656 0 0 0
    74.897 0 0 0
    72.286 0 0 0
    72.949 0 0 0
    77.023 0 0 0
    78.329 0 0 0
    79.136 0 0 0
    79.45 0 0 0
    79.285 0 0 0
    77.865 0 0 0
    75.226 0 0 0
    71.684 0 0 0
    67.795 0 0 0
    63.706 0 0 0
    64.953 0 0 0
    65.652 0 0 0
    66.075 0 0 0
    73.325 0 0 0
    74.238 0 0 0
    69.975 0 0 0
    73.884 0 0 0
    76.45 0 0 0
    77.823 0 0 0
    77.892 0 0 0
    76.399 0 0 0
    74.015 0 0 0
    78.108 0 0 0
    78.233 0 0 0
    75.325 0 0 0
    73.747 0 0 0
    73.064 0 0 0
    73.063 0 0 0
    73.072 0 0 0
    74.01 0 0 0
    75.486 0 0 0
    75.301 0 0 0
    76.407 0 0 0
    78.338 0 0 0
    79.291 0 0 0
    77.506 0 0 0
    74.032 0 0 0
    72.357 0 0 0
    71.672 0 0 0
    71.358 0 0 0
    68.601 0 0 0
    69.562 0 0 0
    72.959 0 0 0
    76.746 0 0 0
    74.885 0 0 0
    71.186 0 0 0
    79.56 0 0 0
    83.198 0 0 0
    82.893 0 0 0
    75.157 0 0 0
    70.687 0 0 0
    69.47 0 0 0
    76.799 0 0 0
    78.26 0 0 0
    76.454 0 0 0
    74.689 0 0 0
    75.922 0 0 0
    77.872 0 0 0
    74.903 0 0 0
    73.711 0 0 0
    72.646 0 0 0
    67.476 0 0 0
    69.011 0 0 0
    73.075 0 0 0
    73.134 0 0 0
    74.223 0 0 0
    75.623 0 0 0
    76.17 0 0 0
    75.048 0 0 0
    73.826 0 0 0
    75.531 0 0 0
    73.601 0 0 0
    70.663 0 0 0
    70.265 0 0 0
    71.169 0 0 0
    72.769 0 0 0
    74.912 0 0 0
    76.021 0 0 0
    76.027 0 0 0
    73.51 0 0 0
    72.395 0 0 0
    71.837 0 0 0
    71.284 0 0 0
    73.301 0 0 0
    75.829 0 0 0
    76.774 0 0 0
    79.824 0 0 0
    80.799 0 0 0
    72.587 0 0 0
    73.525 0 0 0
    76.712 0 0 0
    76.95 0 0 0
    75.929 0 0 0
    74.448 0 0 0
    72.854 0 0 0
    70.626 0 0 0
    69.75 0 0 0
    73.272 0 0 0
    73.06 0 0 0
    73.355 0 0 0
    78.129 0 0 0
    74.955 0 0 0
    70.225 0 0 0
    67.497 0 0 0
    71.711 0 0 0
    74.624 0 0 0
    69.444 0 0 0
    69.317 0 0 0
    70.655 0 0 0
    72.281 0 0 0
    72.6 0 0 0
    72.592 0 0 0
    72.586 0 0 0
    75.861 0 0 0
    78.328 0 0 0
    77.252 0 0 0
    79.098 0 0 0
    80.817 0 0 0
    80.844 0 0 0
    80.402 0 0 0
    78.395 0 0 0
    73.373 0 0 0
    72.895 0 0 0
    73.78 0 0 0
    75.537 0 0 0
    77.205 0 0 0
    77.312 0 0 0
    74.468 0 0 0
    75.431 0 0 0
    76.058 0 0 0
    74.805 0 0 0
    75.535 0 0 0
    75.564 0 0 0
    73.754 0 0 0
    75.504 0 0 0
    77.372 0 0 0
    78.484 0 0 0
    79.513 0 0 0
    80.514 0 0 0
    81.489 0 0 0
    75.993 0 0 0
    72.158 0 0 0
    72.385 0 0 0
    76.137 0 0 0
    78.311 0 0 0
    77.363 0 0 0
    79.451 0 0 0
    78.97 0 0 0
    74.133 0 0 0
    72.138 0 0 0
    71.439 0 0 0
    72.182 0 0 0
    74.722 0 0 0
    74.218 0 0 0
    69.232 0 0 0
    71.334 0 0 0
    74.363 0 0 0
    77.828 0 0 0
    74.04 0 0 0
    73.833 0 0 0
    79.009 0 0 0
    79.801 0 0 0
    78.562 0 0 0
    75.127 0 0 0
    77.146 0 0 0
    78.623 0 0 0
    79.061 0 0 0
    79.604 0 0 0
    79.533 0 0 0
    78.73 0 0 0
    78.298 0 0 0
    77.945 0 0 0
    77.666 0 0 0
    75.567 0 0 0
    74.4 0 0 0
    74.321 0 0 0
    75.54 0 0 0
    74.996 0 0 0
    72.538 0 0 0
    73.916 0 0 0
    78.309 0 0 0
    85.769 0 0 0
    81.961 0 0 0
    77.322 0 0 0
    71.928 0 0 0
    73.521 0 0 0
    74.906 0 0 0
    76.062 0 0 0
    74.837 0 0 0
    74.818 0 0 0
    75.877 0 0 0
    74.488 0 0 0
    72.423 0 0 0
    69.921 0 0 0
    73.367 0 0 0
    77.707 0 0 0
    82.53 0 0 0
    79.497 0 0 0
    76.484 0 0 0
    73.63 0 0 0
    73.749 0 0 0
    74.007 0 0 0
    74.268 0 0 0
    72.539 0 0 0
    70.286 0 0 0
    67.961 0 0 0
    70.845 0 0 0
    72.759 0 0 0
    73.823 0 0 0
    73.467 0 0 0
    75.879 0 0 0
    79.956 0 0 0
    79.428 0 0 0
    78.436 0 0 0
    77.32 0 0 0
    78.404 0 0 0
    78.486 0 0 0
    77.657 0 0 0
    74.759 0 0 0
    76.093 0 0 0
    79.732 0 0 0
    78.714 0 0 0
    75.665 0 0 0
    71.861 0 0 0
    72.534 0 0 0
    75.029 0 0 0
    78.425 0 0 0
    80.071 0 0 0
    81.488 0 0 0
    82.112 0 0 0
    78.25 0 0 0
    75.158 0 0 0
    73.275 0 0 0
    76.241 0 0 0
    78.487 0 0 0
    80.08 0 0 0
    80.204 0 0 0
    80.029 0 0 0
    79.502 0 0 0
    77.924 0 0 0
    76.442 0 0 0
    75.499 0 0 0
    77.123 0 0 0
    78.421 0 0 0
    79.795 0 0 0
    82.36 0 0 0
    83.804 0 0 0
    83.636 0 0 0
    78.502 0 0 0
    76.784 0 0 0
    76.655 0 0 0
    76.472 0 0 0
    77.637 0 0 0
    79.199 0 0 0
    79.88 0 0 0
    78.776 0 0 0
    77.489 0 0 0
    78.547 0 0 0
    78.73 0 0 0
    78.454 0 0 0
    77.83 0 0 0
    78.507 0 0 0
    79.442 0 0 0
    79.427 0 0 0
    77.241 0 0 0
    75.754 0 0 0
    79.524 0 0 0
    81.744 0 0 0
    82.2 0 0 0
    78.766 0 0 0
    80.963 0 0 0
    83.511 0 0 0
    80.933 0 0 0
    79.681 0 0 0
    79.488 0 0 0
    81.119 0 0 0
    81.329 0 0 0
    80.506 0 0 0
    78.049 0 0 0
    73.669 0 0 0
    70.718 0 0 0
    73.318 0 0 0
    77.639 0 0 0
    81.089 0 0 0
    80.905 0 0 0
    81.756 0 0 0
    82.193 0 0 0
    80.849 0 0 0
    79.225 0 0 0
    78.231 0 0 0
    78.952 0 0 0
    78.767 0 0 0
    78.717 0 0 0
    79.525 0 0 0
    78.613 0 0 0
    77.144 0 0 0
    75.366 0 0 0
    77.879 0 0 0
    79.9 0 0 0
    78.724 0 0 0
    77.671 0 0 0
    77.299 0 0 0
    78.284 0 0 0
    79.997 0 0 0
    80.842 0 0 0
    79.648 0 0 0
    77.436 0 0 0
    76.545 0 0 0
    78.585 0 0 0
    78.742 0 0 0
    79.751 0 0 0
    82.984 0 0 0
    83.883 0 0 0
    82.663 0 0 0
    78.356 0 0 0
    77.041 0 0 0
    76.477 0 0 0
    76.383 0 0 0
    77.149 0 0 0
    78.222 0 0 0
    79.593 0 0 0
    78.433 0 0 0
    77.983 0 0 0
    79.246 0 0 0
    77.983 0 0 0
    77.305 0 0 0
    78.041 0 0 0
    76.014 0 0 0
    74.101 0 0 0
    72.85 0 0 0
    77.803 0 0 0
    81.547 0 0 0
    82.561 0 0 0
    80.754 0 0 0
    79.203 0 0 0
    78.401 0 0 0
    77.272 0 0 0
    77.543 0 0 0
    79.757 0 0 0
    79.217 0 0 0
    78.587 0 0 0
    78.121 0 0 0
    82.112 0 0 0
    82.757 0 0 0
    78.756 0 0 0
    79.605 0 0 0
    80.678 0 0 0
    81.674 0 0 0
    81.143 0 0 0
    80.249 0 0 0
    79.015 0 0 0
    80.845 0 0 0
    81.939 0 0 0
    82.04 0 0 0
    82.915 0 0 0
    81.58 0 0 0
    77.757 0 0 0
    81.855 0 0 0
    83.292 0 0 0
    81.658 0 0 0
    81.403 0 0 0
    82.052 0 0 0
    83.622 0 0 0
    82.881 0 0 0
    81.451 0 0 0
    79.341 0 0 0
    77.681 0 0 0
    77.159 0 0 0
    77.743 0 0 0
    77.744 0 0 0
    77.73 0 0 0
    77.681 0 0 0
    76.518 0 0 0
    77.39 0 0 0
    80.143 0 0 0
    83.632 0 0 0
    83.416 0 0 0
    80.049 0 0 0
    80.252 0 0 0
    80.252 0 0 0
    80.009 0 0 0
    78.194 0 0 0
    76.567 0 0 0
    75.141 0 0 0
    74.534 0 0 0
    76.216 0 0 0
    79.536 0 0 0
    79.751 0 0 0
    79.188 0 0 0
    78.318 0 0 0
    81.536 0 0 0
    83.421 0 0 0
    84.247 0 0 0
    84.318 0 0 0
    80.756 0 0 0
    75.396 0 0 0
    79.1 0 0 0
    83.118 0 0 0
    86.536 0 0 0
    81.886 0 0 0
    79.692 0 0 0
    79.413 0 0 0
    81.404 0 0 0
    81.521 0 0 0
    80.64 0 0 0
    81.608 0 0 0
    80.714 0 0 0
    78.972 0 0 0
    79.705 0 0 0
    79.685 0 0 0
    78.98 0 0 0
    76.695 0 0 0
    76.701 0 0 0
    78.007 0 0 0
    78.995 0 0 0
    78.216 0 0 0
    76.893 0 0 0
    78.353 0 0 0
    80.886 0 0 0
    83.529 0 0 0
    83.456 0 0 0
    82.436 0 0 0
    80.913 0 0 0
    79.38 0 0 0
    78.88 0 0 0
    79.127 0 0 0
    80.473 0 0 0
    81.579 0 0 0
    82.472 0 0 0
    82.923 0 0 0
    82.575 0 0 0
    81.743 0 0 0
    80.432 0 0 0
    77.915 0 0 0
    75.672 0 0 0
    76.92 0 0 0
    77.898 0 0 0
    78.367 0 0 0
    77.266 0 0 0
    77.36 0 0 0
    78.243 0 0 0
    80.214 0 0 0
    82.17 0 0 0
    83.352 0 0 0
    81.744 0 0 0
    79.851 0 0 0
    78.651 0 0 0
    80.235 0 0 0
    83.138 0 0 0
    85.044 0 0 0
    82.022 0 0 0
    81.356 0 0 0
    80.826 0 0 0
    78.057 0 0 0
    81.016 0 0 0
    84.995 0 0 0
    86.115 0 0 0
    83.913 0 0 0
    81.1 0 0 0
    79.672 0 0 0
    80.261 0 0 0
    81.802 0 0 0
    84.227 0 0 0
    85.591 0 0 0
    85.231 0 0 0
    81.131 0 0 0
    81.962 0 0 0
    83.138 0 0 0
    81.597 0 0 0
    79.858 0 0 0
    78.299 0 0 0
    77.311 0 0 0
    80.427 0 0 0
    82.13 0 0 0
    77.995 0 0 0
    77.954 0 0 0
    79.135 0 0 0
    80.797 0 0 0
    78.851 0 0 0
    77.359 0 0 0
    78.697 0 0 0
    82.296 0 0 0
    84.889 0 0 0
    84.32 0 0 0
    82.306 0 0 0
    80.867 0 0 0
    81.201 0 0 0
    82.491 0 0 0
    83.198 0 0 0
    82.404 0 0 0
    80.933 0 0 0
    80.896 0 0 0
    83.788 0 0 0
    82.655 0 0 0
    81.798 0 0 0
    82.714 0 0 0
    82.908 0 0 0
    83.89 0 0 0
    86.454 0 0 0
    85.01 0 0 0
    82.987 0 0 0
    81.014 0 0 0
    82.437 0 0 0
    83.73 0 0 0
    84.03 0 0 0
    81.706 0 0 0
    78.868 0 0 0
    75.762 0 0 0
    81.679 0 0 0
    84.81 0 0 0
    82.058 0 0 0
    81.388 0 0 0
    82.144 0 0 0
    84.66 0 0 0
    84.789 0 0 0
    84.396 0 0 0
    83.6 0 0 0
    83.069 0 0 0
    82.827 0 0 0
    82.95 0 0 0
    80.582 0 0 0
    79.879 0 0 0
    81.652 0 0 0
    80.482 0 0 0
    80.901 0 0 0
    83.626 0 0 0
    82.913 0 0 0
    82.802 0 0 0
    83.702 0 0 0
    80.735 0 0 0
    79.399 0 0 0
    80.265 0 0 0
    79.813 0 0 0
    81.053 0 0 0
    84.325 0 0 0
    81.511 0 0 0
    80.538 0 0 0
    81.87 0 0 0
    81.494 0 0 0
    80.21 0 0 0
    77.985 0 0 0
    80.494 0 0 0
    80.538 0 0 0
    77.905 0 0 0
    80.941 0 0 0
    82.046 0 0 0
    81.135 0 0 0
    79.004 0 0 0
    79.475 0 0 0
    82.49 0 0 0
    83.259 0 0 0
    83.344 0 0 0
    82.757 0 0 0
    81.033 0 0 0
    79.282 0 0 0
    77.59 0 0 0
    79.189 0 0 0
    80.609 0 0 0
    81.799 0 0 0
    80.956 0 0 0
    83.264 0 0 0
    87.953 0 0 0
    84.688 0 0 0
    83.862 0 0 0
    84.902 0 0 0
    82.608 0 0 0
    81.523 0 0 0
    81.507 0 0 0
    83.005 0 0 0
    84.066 0 0 0
    84.571 0 0 0
    82.039 0 0 0
    82.521 0 0 0
    85.063 0 0 0
    84.882 0 0 0
    83.268 0 0 0
    80.714 0 0 0
    79.353 0 0 0
    81.819 0 0 0
    86.479 0 0 0
    86.001 0 0 0
    85.342 0 0 0
    84.689 0 0 0
    85.22 0 0 0
    84.09 0 0 0
    81.912 0 0 0
    80.151 0 0 0
    80.373 0 0 0
    82.065 0 0 0
    85.342 0 0 0
    83.857 0 0 0
    79.859 0 0 0
    78.852 0 0 0
    80.975 0 0 0
    84.087 0 0 0
    81.432 0 0 0
    82.405 0 0 0
    84.839 0 0 0
    83.446 0 0 0
    83.627 0 0 0
    84.728 0 0 0
    86.115 0 0 0
    86.771 0 0 0
    86.845 0 0 0
    85.873 0 0 0
    84.919 0 0 0
    84.593 0 0 0
    87.417 0 0 0
    85.807 0 0 0
    82.401 0 0 0
    80.939 0 0 0
    81.825 0 0 0
    84.122 0 0 0
    87.729 0 0 0
    86.717 0 0 0
    84.016 0 0 0
    83.186 0 0 0
    83.81 0 0 0
    84.541 0 0 0
    83.081 0 0 0
    81.14 0 0 0
    79.734 0 0 0
    81.191 0 0 0
    81.957 0 0 0
    82.534 0 0 0
    83.459 0 0 0
    84.245 0 0 0
    84.669 0 0 0
    84.016 0 0 0
    84.436 0 0 0
    84.404 0 0 0
    81.499 0 0 0
    84.241 0 0 0
    87.724 0 0 0
    87.04 0 0 0
    85.709 0 0 0
    84.514 0 0 0
    84.424 0 0 0
    87.974 0 0 0
    90.154 0 0 0
    84.795 0 0 0
    80.192 0 0 0
    78.207 0 0 0
    82.886 0 0 0
    84.319 0 0 0
    83.435 0 0 0
    78.971 0 0 0
    79.268 0 0 0
    80.913 0 0 0
    82.477 0 0 0
    83.042 0 0 0
    82.868 0 0 0
    81.547 0 0 0
    81.807 0 0 0
    83.174 0 0 0
    86.192 0 0 0
    84.443 0 0 0
    82.661 0 0 0
    83.529 0 0 0
    84.024 0 0 0
    84.802 0 0 0
    86.399 0 0 0
    85.117 0 0 0
    84.123 0 0 0
    85.115 0 0 0
    84.976 0 0 0
    84.725 0 0 0
    84.737 0 0 0
    86.706 0 0 0
    87.454 0 0 0
    85.024 0 0 0
    83.395 0 0 0
    82.886 0 0 0
    84.217 0 0 0
    85.709 0 0 0
    87.068 0 0 0
    88.133 0 0 0
    84.097 0 0 0
    81.954 0 0 0
    84.646 0 0 0
    80.548 0 0 0
    78.006 0 0 0
    79.904 0 0 0
    83.168 0 0 0
    85.178 0 0 0
    84.804 0 0 0
    82.405 0 0 0
    82.077 0 0 0
    85.466 0 0 0
    87.593 0 0 0
    86.911 0 0 0
    82.157 0 0 0
    83.438 0 0 0
    83.956 0 0 0
    82.338 0 0 0
    78.537 0 0 0
    77.603 0 0 0
    81.096 0 0 0
    83.642 0 0 0
    84.578 0 0 0
    83.408 0 0 0
    83.993 0 0 0
    84.572 0 0 0
    84.947 0 0 0
    84.039 0 0 0
    82.944 0 0 0
    81.727 0 0 0
    82.508 0 0 0
    83.471 0 0 0
    84.502 0 0 0
    82.734 0 0 0
    81.393 0 0 0
    80.756 0 0 0
    83.251 0 0 0
    84.588 0 0 0
    84.401 0 0 0
    83.888 0 0 0
    85.577 0 0 0
    89.776 0 0 0
    86.644 0 0 0
    85.009 0 0 0
    85.24 0 0 0
    86.031 0 0 0
    85.955 0 0 0
    84.948 0 0 0
    83.212 0 0 0
    83.633 0 0 0
    86.276 0 0 0
    86.472 0 0 0
    85.914 0 0 0
    84.621 0 0 0
    84.279 0 0 0
    85.503 0 0 0
    88.168 0 0 0
    86.337 0 0 0
    84.973 0 0 0
    84.019 0 0 0
    82.024 0 0 0
    82.185 0 0 0
    84.206 0 0 0
    83.619 0 0 0
    83.184 0 0 0
    82.857 0 0 0
    81.894 0 0 0
    82.256 0 0 0
    83.719 0 0 0
    84.897 0 0 0
    84.183 0 0 0
    81.997 0 0 0
    81.027 0 0 0
    82.505 0 0 0
    85.643 0 0 0
    84.819 0 0 0
    86.549 0 0 0
    89.745 0 0 0
    86.707 0 0 0
    84.336 0 0 0
    82.748 0 0 0
    84.515 0 0 0
    84.721 0 0 0
    84.211 0 0 0
    87.806 0 0 0
    89.827 0 0 0
    90.662 0 0 0
    90.529 0 0 0
    88.489 0 0 0
    85.226 0 0 0
    82.366 0 0 0
    83.761 0 0 0
    87.25 0 0 0
    85.675 0 0 0
    84.186 0 0 0
    83.137 0 0 0
    84.896 0 0 0
    84.822 0 0 0
    84.089 0 0 0
    86.326 0 0 0
    85.877 0 0 0
    84.264 0 0 0
    85.109 0 0 0
    84.86 0 0 0
    84.115 0 0 0
    84.046 0 0 0
    84.473 0 0 0
    85.105 0 0 0
    85.383 0 0 0
    85.592 0 0 0
    86.035 0 0 0
    87.876 0 0 0
    88.477 0 0 0
    88.074 0 0 0
    85.807 0 0 0
    85.183 0 0 0
    85.521 0 0 0
    86.636 0 0 0
    86.305 0 0 0
    85.829 0 0 0
    87.641 0 0 0
    88.515 0 0 0
    88.769 0 0 0
    88.201 0 0 0
    85.435 0 0 0
    82.202 0 0 0
    80.846 0 0 0
    83.052 0 0 0
    85.879 0 0 0
    85.519 0 0 0
    85.881 0 0 0
    85.91 0 0 0
    83.736 0 0 0
    83.567 0 0 0
    84.013 0 0 0
    83.946 0 0 0
    84.11 0 0 0
    84.194 0 0 0
    83.745 0 0 0
    82.714 0 0 0
    81.753 0 0 0
    81.643 0 0 0
    81.84 0 0 0
    82.49 0 0 0
    84.171 0 0 0
    85.773 0 0 0
    87.348 0 0 0
    88.915 0 0 0
    87.619 0 0 0
    86.443 0 0 0
    87.982 0 0 0
    87.172 0 0 0
    85.925 0 0 0
    85.33 0 0 0
    85.805 0 0 0
    85.778 0 0 0
    83.742 0 0 0
    82.92 0 0 0
    82.813 0 0 0
    83.647 0 0 0
    82.986 0 0 0
    83.422 0 0 0
    87.269 0 0 0
    85.213 0 0 0
    83.003 0 0 0
    83.607 0 0 0
    85.079 0 0 0
    85.88 0 0 0
    84.825 0 0 0
    87.178 0 0 0
    88.407 0 0 0
    85.802 0 0 0
    85.654 0 0 0
    85.912 0 0 0
    85.979 0 0 0
    84.017 0 0 0
    83.286 0 0 0
    85.657 0 0 0
    87.835 0 0 0
    87.835 0 0 0
    83.88 0 0 0
    84.332 0 0 0
    84.854 0 0 0
    84.174 0 0 0
    85.809 0 0 0
    86.8 0 0 0
    86.057 0 0 0
    85.955 0 0 0
    85.023 0 0 0
    82.558 0 0 0
    84.184 0 0 0
    84.882 0 0 0
    83.2 0 0 0
    85.284 0 0 0
    86.848 0 0 0
    86.875 0 0 0
    85.902 0 0 0
    85.107 0 0 0
    84.75 0 0 0
    87.814 0 0 0
    88.031 0 0 0
    83.614 0 0 0
    85.532 0 0 0
    86.85 0 0 0
    86.487 0 0 0
    86.423 0 0 0
    86.095 0 0 0
    85.378 0 0 0
    84.818 0 0 0
    83.571 0 0 0
    81.412 0 0 0
    85.775 0 0 0
    89.499 0 0 0
    91.869 0 0 0
    89.296 0 0 0
    87.402 0 0 0
    86.684 0 0 0
    86.344 0 0 0
    85.646 0 0 0
    84.504 0 0 0
    87.68 0 0 0
    89.483 0 0 0
    89.522 0 0 0
    88.244 0 0 0
    86.728 0 0 0
    84.994 0 0 0
    86.708 0 0 0
    88.455 0 0 0
    90.158 0 0 0
    88.916 0 0 0
    88.047 0 0 0
    87.604 0 0 0
    86.3 0 0 0
    85.99 0 0 0
    86.674 0 0 0
    85.674 0 0 0
    86.311 0 0 0
    88.507 0 0 0
    88.405 0 0 0
    88.584 0 0 0
    89.023 0 0 0
    89.253 0 0 0
    89.465 0 0 0
    89.632 0 0 0
    88.762 0 0 0
    87.718 0 0 0
    86.573 0 0 0
    86.799 0 0 0
    86.215 0 0 0
    85.043 0 0 0
    85.973 0 0 0
    86.471 0 0 0
    86.672 0 0 0
    87.912 0 0 0
    87.223 0 0 0
    85.191 0 0 0
    86.081 0 0 0
    86.906 0 0 0
    87.574 0 0 0
    86.808 0 0 0
    86.283 0 0 0
    85.927 0 0 0
    85.444 0 0 0
    85.645 0 0 0
    86.364 0 0 0
    87.365 0 0 0
    85.968 0 0 0
    83.402 0 0 0
    85.639 0 0 0
    85.272 0 0 0
    83.618 0 0 0
    86.019 0 0 0
    87.243 0 0 0
    87.506 0 0 0
    86.181 0 0 0
    85.318 0 0 0
    84.91 0 0 0
    85.721 0 0 0
    88.059 0 0 0
    91.055 0 0 0
    92.238 0 0 0
    90.523 0 0 0
    87.569 0 0 0
    87.516 0 0 0
    89.066 0 0 0
    90.837 0 0 0
    88.536 0 0 0
    88.24 0 0 0
    88.893 0 0 0
    88.763 0 0 0
    88.981 0 0 0
    89.183 0 0 0
    88.341 0 0 0
    89.128 0 0 0
    90.169 0 0 0
    88.39 0 0 0
    88.723 0 0 0
    89.656 0 0 0
    88.579 0 0 0
    88.497 0 0 0
    88.93 0 0 0
    89.575 0 0 0
    90.118 0 0 0
    90.253 0 0 0
    88.87 0 0 0
    87.61 0 0 0
    86.693 0 0 0
    86.933 0 0 0
    87.647 0 0 0
    88.553 0 0 0
    89.441 0 0 0
    86.931 0 0 0
    84.316 0 0 0
    86.238 0 0 0
    89.323 0 0 0
    92.086 0 0 0
    92.209 0 0 0
    92.022 0 0 0
    91.217 0 0 0
    88.768 0 0 0
    86.646 0 0 0
    85.83 0 0 0
    88.737 0 0 0
    91.262 0 0 0
    91.937 0 0 0
    87.47 0 0 0
    85.506 0 0 0
    85.263 0 0 0
    87.621 0 0 0
    88.653 0 0 0
    89.158 0 0 0
    89.348 0 0 0
    88.684 0 0 0
    88.148 0 0 0
    88.614 0 0 0
    88.773 0 0 0
    88.747 0 0 0
    88.478 0 0 0
    87.152 0 0 0
    85.845 0 0 0
    85.28 0 0 0
    87.88 0 0 0
    90.158 0 0 0
    89.785 0 0 0
    87.895 0 0 0
    86.719 0 0 0
    87.977 0 0 0
    87.264 0 0 0
    86.045 0 0 0
    84.716 0 0 0
    85.906 0 0 0
    87.325 0 0 0
    88.075 0 0 0
    87.875 0 0 0
    88.084 0 0 0
    89.503 0 0 0
    92.717 0 0 0
    94.507 0 0 0
    92.872 0 0 0
    90.173 0 0 0
    89.117 0 0 0
    91.486 0 0 0
    90.815 0 0 0
    89.982 0 0 0
    89.797 0 0 0
    89.527 0 0 0
    88.798 0 0 0
    87.297 0 0 0
    88.177 0 0 0
    89.118 0 0 0
    89.565 0 0 0
    89.934 0 0 0
    90.038 0 0 0
    89.73 0 0 0
    89.27 0 0 0
    88.691 0 0 0
    87.954 0 0 0
    89.863 0 0 0
    91.555 0 0 0
    92.447 0 0 0
    89.999 0 0 0
    88.82 0 0 0
    90.015 0 0 0
    90.793 0 0 0
    90.058 0 0 0
    87.247 0 0 0
    86.395 0 0 0
    86.843 0 0 0
    88.828 0 0 0
    90.431 0 0 0
    92.163 0 0 0
    94.105 0 0 0
    92.656 0 0 0
    91.674 0 0 0
    91.583 0 0 0
    89.527 0 0 0
    88.214 0 0 0
    87.959 0 0 0
    88.659 0 0 0
    88.383 0 0 0
    86.886 0 0 0
    87.347 0 0 0
    88.087 0 0 0
    89.057 0 0 0
    88.659 0 0 0
    88.858 0 0 0
    89.772 0 0 0
    92.305 0 0 0
    92.248 0 0 0
    89.354 0 0 0
    89.451 0 0 0
    89.562 0 0 0
    89.641 0 0 0
    90.792 0 0 0
    89.896 0 0 0
    86.924 0 0 0
    85.178 0 0 0
    85.512 0 0 0
    87.842 0 0 0
    86.365 0 0 0
    86.258 0 0 0
    87.459 0 0 0
    89.306 0 0 0
    89.61 0 0 0
    88.56 0 0 0
    89.687 0 0 0
    88.534 0 0 0
    85.513 0 0 0
    86.812 0 0 0
    87.36 0 0 0
    87.376 0 0 0
    89.911 0 0 0
    90.619 0 0 0
    89.948 0 0 0
    91.815 0 0 0
    93.692 0 0 0
    95.4 0 0 0
    94.283 0 0 0
    91.026 0 0 0
    86.525 0 0 0
    87.752 0 0 0
    88.427 0 0 0
    88.725 0 0 0
    89.479 0 0 0
    88.886 0 0 0
    87.375 0 0 0
    86.515 0 0 0
    86.443 0 0 0
    87.079 0 0 0
    89.239 0 0 0
    90.75 0 0 0
    92.049 0 0 0
    95.407 0 0 0
    95.079 0 0 0
    92.505 0 0 0
    91.308 0 0 0
    91.425 0 0 0
    92.293 0 0 0
    92.552 0 0 0
    91.985 0 0 0
    90.893 0 0 0
    89.651 0 0 0
    88.657 0 0 0
    87.605 0 0 0
    85.23 0 0 0
    85.424 0 0 0
    86.959 0 0 0
    87.76 0 0 0
    89.94 0 0 0
    92.194 0 0 0
    90.558 0 0 0
    89.04 0 0 0
    88.053 0 0 0
    89.566 0 0 0
    90.61 0 0 0
    90.929 0 0 0
    88.816 0 0 0
    88.503 0 0 0
    89.326 0 0 0
    91.328 0 0 0
    89.458 0 0 0
    86.526 0 0 0
    87.055 0 0 0
    87.169 0 0 0
    87.125 0 0 0
    87.215 0 0 0
    88.011 0 0 0
    89.057 0 0 0
    89.865 0 0 0
    90.644 0 0 0
    91.543 0 0 0
    92.949 0 0 0
    92.006 0 0 0
    90.754 0 0 0
    91.852 0 0 0
    91.99 0 0 0
    91.698 0 0 0
    91.211 0 0 0
    90.803 0 0 0
    90.531 0 0 0
    90.611 0 0 0
    90.858 0 0 0
    91.994 0 0 0
    95.756 0 0 0
    93.738 0 0 0
    90.865 0 0 0
    91.417 0 0 0
    91.155 0 0 0
    90.568 0 0 0
    89.815 0 0 0
    90.743 0 0 0
    91.689 0 0 0
    91.22 0 0 0
    90.07 0 0 0
    89.293 0 0 0
    90.055 0 0 0
    90.653 0 0 0
    90.6 0 0 0
    89.001 0 0 0
    87.744 0 0 0
    87.044 0 0 0
    87.484 0 0 0
    90.944 0 0 0
    93.938 0 0 0
    93.978 0 0 0
    93.543 0 0 0
    93.957 0 0 0
    96.565 0 0 0
    92.858 0 0 0
    89.239 0 0 0
    89.046 0 0 0
    89.242 0 0 0
    89.23 0 0 0
    88.598 0 0 0
    87.761 0 0 0
    87.427 0 0 0
    88.199 0 0 0
    88.456 0 0 0
    89.25 0 0 0
    91.292 0 0 0
    89.499 0 0 0
    88.19 0 0 0
    89.138 0 0 0
    89.411 0 0 0
    89.437 0 0 0
    89.232 0 0 0
    91.007 0 0 0
    92.703 0 0 0
    93.691 0 0 0
    92.301 0 0 0
    91.253 0 0 0
    91.395 0 0 0
    90.753 0 0 0
    90.642 0 0 0
    91.577 0 0 0
    93.479 0 0 0
    93.246 0 0 0
    89.447 0 0 0
    92.986 0 0 0
    93.537 0 0 0
    88.19 0 0 0
    89.358 0 0 0
    90.146 0 0 0
    89.316 0 0 0
    90.499 0 0 0
    91.577 0 0 0
    92.218 0 0 0
    92.375 0 0 0
    92.825 0 0 0
    93.74 0 0 0
    93.566 0 0 0
    93.477 0 0 0
    93.616 0 0 0
    93.162 0 0 0
    91.05 0 0 0
    86.863 0 0 0
    87.308 0 0 0
    89.169 0 0 0
    92.435 0 0 0
    93.232 0 0 0
    93.363 0 0 0
    92.85 0 0 0
    92.487 0 0 0
    92.551 0 0 0
    93.104 0 0 0
    91.106 0 0 0
    91.735 0 0 0
    95.42 0 0 0
    92.492 0 0 0
    91.097 0 0 0
    91.559 0 0 0
    89.075 0 0 0
    88.312 0 0 0
    89.416 0 0 0
    91.612 0 0 0
    92.787 0 0 0
    92.913 0 0 0
    89.867 0 0 0
    89.394 0 0 0
    91.447 0 0 0
    91.717 0 0 0
    92.466 0 0 0
    93.653 0 0 0
    93.574 0 0 0
    94.065 0 0 0
    94.973 0 0 0
    91.449 0 0 0
    88.971 0 0 0
    87.533 0 0 0
    89.212 0 0 0
    90.454 0 0 0
    91.281 0 0 0
    91.191 0 0 0
    91.382 0 0 0
    91.688 0 0 0
    89.656 0 0 0
    88.922 0 0 0
    89.395 0 0 0
    92.497 0 0 0
    93.059 0 0 0
    91.859 0 0 0
    93.933 0 0 0
    93.639 0 0 0
    91.619 0 0 0
    90.461 0 0 0
    89.533 0 0 0
    89.103 0 0 0
    92.365 0 0 0
    93.403 0 0 0
    92.702 0 0 0
    90.337 0 0 0
    90.052 0 0 0
    90.898 0 0 0
    89.073 0 0 0
    89.506 0 0 0
    91.636 0 0 0
    95.481 0 0 0
    95.784 0 0 0
    93.872 0 0 0
    92.32 0 0 0
    92.847 0 0 0
    94.428 0 0 0
    94.39 0 0 0
    94.129 0 0 0
    93.511 0 0 0
    91.402 0 0 0
    90.234 0 0 0
    89.895 0 0 0
    91.338 0 0 0
    91.965 0 0 0
    92.075 0 0 0
    91.802 0 0 0
    92.657 0 0 0
    93.835 0 0 0
    93.497 0 0 0
    93.651 0 0 0
    93.8 0 0 0
    92.629 0 0 0
    91.351 0 0 0
    90.613 0 0 0
    92.732 0 0 0
    92.933 0 0 0
    92.032 0 0 0
    90.296 0 0 0
    90.671 0 0 0
    91.893 0 0 0
    92.576 0 0 0
    92.362 0 0 0
    92.351 0 0 0
    94.793 0 0 0
    94.428 0 0 0
    92.751 0 0 0
    90.637 0 0 0
    89.819 0 0 0
    89.77 0 0 0
    90.6 0 0 0
    90.31 0 0 0
    89.607 0 0 0
    89.002 0 0 0
    90.333 0 0 0
    92.309 0 0 0
    93.993 0 0 0
    94.309 0 0 0
    94.537 0 0 0
    96.07 0 0 0
    96.046 0 0 0
    94.625 0 0 0
    90.578 0 0 0
    89.378 0 0 0
    89.332 0 0 0
    89.891 0 0 0
    92.067 0 0 0
    94.222 0 0 0
    94.873 0 0 0
    93.168 0 0 0
    91.845 0 0 0
    93.478 0 0 0
    91.514 0 0 0
    89.279 0 0 0
    89.039 0 0 0
    89.27 0 0 0
    89.747 0 0 0
    90.515 0 0 0
    90.625 0 0 0
    91.03 0 0 0
    92.555 0 0 0
    92.244 0 0 0
    92.345 0 0 0
    94.445 0 0 0
    93.383 0 0 0
    93.084 0 0 0
    96.123 0 0 0
    94.947 0 0 0
    93.366 0 0 0
    92.942 0 0 0
    92.094 0 0 0
    92.047 0 0 0
    93.82 0 0 0
    94.41 0 0 0
    94.065 0 0 0
    92.346 0 0 0
    91.483 0 0 0
    91.448 0 0 0
    92.68 0 0 0
    92.47 0 0 0
    92.821 0 0 0
    94.669 0 0 0
    93.684 0 0 0
    92.922 0 0 0
    93.39 0 0 0
    91.457 0 0 0
    90.365 0 0 0
    91.342 0 0 0
    92.337 0 0 0
    92.692 0 0 0
    91.991 0 0 0
    92.936 0 0 0
    93.074 0 0 0
    91.577 0 0 0
    91.068 0 0 0
    91.459 0 0 0
    93.045 0 0 0
    92.381 0 0 0
    91.903 0 0 0
    92.078 0 0 0
    94.942 0 0 0
    95.409 0 0 0
    92.041 0 0 0
    91.584 0 0 0
    91.706 0 0 0
    92.255 0 0 0
    93.196 0 0 0
    93.87 0 0 0
    94.142 0 0 0
    95.034 0 0 0
    96.078 0 0 0
    97.261 0 0 0
    94.473 0 0 0
    92.806 0 0 0
    92.867 0 0 0
    92.55 0 0 0
    92.857 0 0 0
    93.945 0 0 0
    94.79 0 0 0
    95.356 0 0 0
    95.61 0 0 0
    95.785 0 0 0
    95.777 0 0 0
    95.564 0 0 0
    94.812 0 0 0
    94.829 0 0 0
    95.707 0 0 0
    95.881 0 0 0
    95.777 0 0 0
    95.395 0 0 0
    94.694 0 0 0
    94.354 0 0 0
    94.388 0 0 0
    92.984 0 0 0
    93.122 0 0 0
    94.787 0 0 0
    94.318 0 0 0
    93.752 0 0 0
    93.114 0 0 0
    94.053 0 0 0
    94.878 0 0 0
    95.594 0 0 0
    96.142 0 0 0
    93.709 0 0 0
    88.891 0 0 0
    93.784 0 0 0
    96.614 0 0 0
    97.571 0 0 0
    96.684 0 0 0
    95.701 0 0 0
    94.734 0 0 0
    95.717 0 0 0
    96.396 0 0 0
    96.819 0 0 0
    97.135 0 0 0
    96.526 0 0 0
    95.385 0 0 0
    97.179 0 0 0
    98.204 0 0 0
    98.402 0 0 0
    95.463 0 0 0
    93.453 0 0 0
    92.346 0 0 0
    93.745 0 0 0
    94.272 0 0 0
    94.235 0 0 0
    94.805 0 0 0
    94.853 0 0 0
    94.457 0 0 0
    93.256 0 0 0
    90.857 0 0 0
    88.297 0 0 0
    91.221 0 0 0
    93.623 0 0 0
    95.627 0 0 0
    97.15 0 0 0
    96.898 0 0 0
    95.538 0 0 0
    94.157 0 0 0
    94.94 0 0 0
    96.462 0 0 0
    94.189 0 0 0
    93.797 0 0 0
    94.524 0 0 0
    95.429 0 0 0
    95.687 0 0 0
    95.675 0 0 0
    96.196 0 0 0
    96.584 0 0 0
    96.739 0 0 0
    96.008 0 0 0
    94.627 0 0 0
    92.928 0 0 0
    91.334 0 0 0
    90.979 0 0 0
    91.922 0 0 0
    96.17 0 0 0
    97.769 0 0 0
    97.673 0 0 0
    95.672 0 0 0
    94.773 0 0 0
    94.259 0 0 0
    93.187 0 0 0
    93.232 0 0 0
    93.863 0 0 0
    94.848 0 0 0
    95.405 0 0 0
    95.72 0 0 0
    95.813 0 0 0
    95.897 0 0 0
    96.337 0 0 0
    98.116 0 0 0
    98.145 0 0 0
    97.231 0 0 0
    95.439 0 0 0
    95.606 0 0 0
    96.576 0 0 0
    97.73 0 0 0
    97.363 0 0 0
    96.93 0 0 0
    98.096 0 0 0
    96.648 0 0 0
    94.899 0 0 0
    95.059 0 0 0
    95.347 0 0 0
    95.643 0 0 0
    95.829 0 0 0
    93.741 0 0 0
    92.578 0 0 0
    96.125 0 0 0
    94.516 0 0 0
    92.716 0 0 0
    94.717 0 0 0
    96.394 0 0 0
    97.281 0 0 0
    96.356 0 0 0
    96.737 0 0 0
    97.078 0 0 0
    96.402 0 0 0
    95.304 0 0 0
    94.589 0 0 0
    95.069 0 0 0
    97.284 0 0 0
    98.024 0 0 0
    94.327 0 0 0
    95.484 0 0 0
    97.714 0 0 0
    99.728 0 0 0
    97.467 0 0 0
    95.407 0 0 0
    95.871 0 0 0
    96.669 0 0 0
    97.991 0 0 0
    100.248 0 0 0
    99.253 0 0 0
    97.604 0 0 0
    95.975 0 0 0
    96.422 0 0 0
    96.782 0 0 0
    96.208 0 0 0
    96.779 0 0 0
    97.389 0 0 0
    97.688 0 0 0
    98.019 0 0 0
    98.165 0 0 0
    97.967 0 0 0
    96.431 0 0 0
    95.596 0 0 0
    96.331 0 0 0
    97.118 0 0 0
    97.887 0 0 0
    98.614 0 0 0
    97.581 0 0 0
    96.813 0 0 0
    96.86 0 0 0
    97.46 0 0 0
    97.678 0 0 0
    97.195 0 0 0
    97.138 0 0 0
    97.409 0 0 0
    98.097 0 0 0
    95.584 0 0 0
    94.802 0 0 0
    97.014 0 0 0
    96.867 0 0 0
    96.669 0 0 0
    96.716 0 0 0
    97.089 0 0 0
    96.252 0 0 0
    93.744 0 0 0
    94.415 0 0 0
    94.567 0 0 0
    93.721 0 0 0
    96.057 0 0 0
    97.438 0 0 0
    97.344 0 0 0
    98.453 0 0 0
    98.166 0 0 0
    96.087 0 0 0
    96.705 0 0 0
    96.376 0 0 0
    94.775 0 0 0
    95.182 0 0 0
    96.452 0 0 0
    98.618 0 0 0
    96.815 0 0 0
    96.449 0 0 0
    97.811 0 0 0
    99.562 0 0 0
    99.599 0 0 0
    97.792 0 0 0
    97.974 0 0 0
    97.937 0 0 0
    97.645 0 0 0
    98.092 0 0 0
    98.853 0 0 0
    99.924 0 0 0
    100.633 0 0 0
    100.259 0 0 0
    98.85 0 0 0
    98.909 0 0 0
    98.031 0 0 0
    96.34 0 0 0
    98.003 0 0 0
    97.683 0 0 0
    95.664 0 0 0
    97.14 0 0 0
    97.363 0 0 0
    96.53 0 0 0
    96.947 0 0 0
    98.127 0 0 0
    99.935 0 0 0
    101.28 0 0 0
    100.814 0 0 0
    98.974 0 0 0
    99.226 0 0 0
    98.94 0 0 0
    98.176 0 0 0
    96.649 0 0 0
    97.044 0 0 0
    98.773 0 0 0
    98.526 0 0 0
    97.883 0 0 0
    97.163 0 0 0
    99.069 0 0 0
    100.925 0 0 0
    102.34 0 0 0
    99.434 0 0 0
    97.908 0 0 0
    97.499 0 0 0
    98.611 0 0 0
    99.178 0 0 0
    99.276 0 0 0
    98.48 0 0 0
    97.486 0 0 0
    96.854 0 0 0
    100.186 0 0 0
    102.708 0 0 0
    104.263 0 0 0
    102.414 0 0 0
    101.708 0 0 0
    101.663 0 0 0
    101.389 0 0 0
    100.545 0 0 0
    99.464 0 0 0
    98.994 0 0 0
    99.644 0 0 0
    100.717 0 0 0
    100.535 0 0 0
    99.32 0 0 0
    98.088 0 0 0
    99.917 0 0 0
    100.38 0 0 0
    99.879 0 0 0
    98.073 0 0 0
    97.328 0 0 0
    96.959 0 0 0
    95.782 0 0 0
    96.259 0 0 0
    97.511 0 0 0
    98.614 0 0 0
    99.794 0 0 0
    100.306 0 0 0
    97.699 0 0 0
    96.941 0 0 0
    96.969 0 0 0
    96.791 0 0 0
    97.215 0 0 0
    97.631 0 0 0
    96.972 0 0 0
    98.366 0 0 0
    99.528 0 0 0
    96.556 0 0 0
    95.988 0 0 0
    96.675 0 0 0
    98.392 0 0 0
    98.86 0 0 0
    98.868 0 0 0
    98.956 0 0 0
    100.806 0 0 0
    102.095 0 0 0
    99.398 0 0 0
    97.479 0 0 0
    96.332 0 0 0
    96.74 0 0 0
    97.378 0 0 0
    97.941 0 0 0
    98.046 0 0 0
    98.431 0 0 0
    98.846 0 0 0
    99.091 0 0 0
    100.573 0 0 0
    101.988 0 0 0
    102.163 0 0 0
    101.774 0 0 0
    101.112 0 0 0
    100.175 0 0 0
    98.932 0 0 0
    98.809 0 0 0
    101.739 0 0 0
    101.131 0 0 0
    99.724 0 0 0
    98.697 0 0 0
    98.842 0 0 0
    99.008 0 0 0
    98.518 0 0 0
    99.183 0 0 0
    99.714 0 0 0
    99.313 0 0 0
    100.188 0 0 0
    100.8 0 0 0
    100.204 0 0 0
    99.821 0 0 0
    99.769 0 0 0
    100.311 0 0 0
    100.247 0 0 0
    100.048 0 0 0
    99.829 0 0 0
    101.614 0 0 0
    102.458 0 0 0
    100.726 0 0 0
    100.722 0 0 0
    100.686 0 0 0
    99.997 0 0 0
    101.869 0 0 0
    102.835 0 0 0
    101.375 0 0 0
    99.128 0 0 0
    96.78 0 0 0
    94.477 0 0 0
    97.281 0 0 0
    100.2 0 0 0
    102.027 0 0 0
    101.815 0 0 0
    102.016 0 0 0
    103.345 0 0 0
    103.036 0 0 0
    102.217 0 0 0
    100.931 0 0 0
    99.607 0 0 0
    99.672 0 0 0
    101.84 0 0 0
    101.316 0 0 0
    100.469 0 0 0
    99.577 0 0 0
    99.882 0 0 0
    100.209 0 0 0
    100.399 0 0 0
    99.381 0 0 0
    99.044 0 0 0
    99.783 0 0 0
    102.354 0 0 0
    103.194 0 0 0
    101.559 0 0 0
    99.403 0 0 0
    98.815 0 0 0
    100.276 0 0 0
    101.963 0 0 0
    102.002 0 0 0
    99.993 0 0 0
    100.221 0 0 0
    100.183 0 0 0
    99.692 0 0 0
    98.81 0 0 0
    99.193 0 0 0
    101.054 0 0 0
    99.727 0 0 0
    99.44 0 0 0
    100.432 0 0 0
    100.83 0 0 0
    100.514 0 0 0
    99.44 0 0 0
    100.229 0 0 0
    102.051 0 0 0
    104.923 0 0 0
    104.518 0 0 0
    102.355 0 0 0
    98.442 0 0 0
    99.383 0 0 0
    99.094 0 0 0
    97.632 0 0 0
    99.633 0 0 0
    100.895 0 0 0
    101.458 0 0 0
    102.037 0 0 0
    101.266 0 0 0
    99.275 0 0 0
    97.908 0 0 0
    99.362 0 0 0
    103.194 0 0 0
    103.462 0 0 0
    102.994 0 0 0
    101.838 0 0 0
    99.393 0 0 0
    99.562 0 0 0
    101.908 0 0 0
    104.375 0 0 0
    105.125 0 0 0
    104.454 0 0 0
    103.076 0 0 0
    102.482 0 0 0
    102.585 0 0 0
    103.94 0 0 0
    105.888 0 0 0
    108.041 0 0 0
    107.247 0 0 0
    105.625 0 0 0
    103.527 0 0 0
    102.799 0 0 0
    102.124 0 0 0
    101.667 0 0 0
    103.005 0 0 0
    103.402 0 0 0
    103.331 0 0 0
    104.799 0 0 0
    105.006 0 0 0
    104.348 0 0 0
    103.373 0 0 0
    103.298 0 0 0
    103.832 0 0 0
    104.661 0 0 0
    103.178 0 0 0
    100.979 0 0 0
    103.683 0 0 0
    104.265 0 0 0
    103.843 0 0 0
    105.055 0 0 0
    104.564 0 0 0
    103.314 0 0 0
    103.351 0 0 0
    103.803 0 0 0
    104.029 0 0 0
    101.659 0 0 0
    101.782 0 0 0
    103.063 0 0 0
    103.461 0 0 0
    103.918 0 0 0
    103.909 0 0 0
    101.405 0 0 0
    100.904 0 0 0
    101.326 0 0 0
    101.443 0 0 0
    101.595 0 0 0
    102.011 0 0 0
    103.536 0 0 0
    105.048 0 0 0
    105.654 0 0 0
    102.444 0 0 0
    102.471 0 0 0
    103.056 0 0 0
    100.147 0 0 0
    100.876 0 0 0
    103.065 0 0 0
    104.946 0 0 0
    105.769 0 0 0
    105.776 0 0 0
    104.378 0 0 0
    103.621 0 0 0
    102.843 0 0 0
    101.112 0 0 0
    102.762 0 0 0
    105.456 0 0 0
    107.408 0 0 0
    105.551 0 0 0
    103.075 0 0 0
    102.978 0 0 0
    103.361 0 0 0
    103.104 0 0 0
    100.403 0 0 0
    101.018 0 0 0
    102.236 0 0 0
    102.033 0 0 0
    102.192 0 0 0
    102.306 0 0 0
    101.977 0 0 0
    103.981 0 0 0
    105.994 0 0 0
    106.155 0 0 0
    106.079 0 0 0
    105.733 0 0 0
    104.869 0 0 0
    105.025 0 0 0
    105.243 0 0 0
    104.929 0 0 0
    102.285 0 0 0
    100.945 0 0 0
    104.122 0 0 0
    107.268 0 0 0
    108.441 0 0 0
    105.145 0 0 0
    104.789 0 0 0
    104.783 0 0 0
    104.031 0 0 0
    104.624 0 0 0
    105.184 0 0 0
    105.042 0 0 0
    104.783 0 0 0
    104.74 0 0 0
    105.184 0 0 0
    106.038 0 0 0
    107.354 0 0 0
    109.414 0 0 0
    107.11 0 0 0
    105.18 0 0 0
    105.491 0 0 0
    104.289 0 0 0
    103.574 0 0 0
    104.227 0 0 0
    104.759 0 0 0
    105.186 0 0 0
    105.461 0 0 0
    105.504 0 0 0
    106.292 0 0 0
    108.401 0 0 0
    107.946 0 0 0
    107.226 0 0 0
    106.669 0 0 0
    104.565 0 0 0
    103.896 0 0 0
    105.812 0 0 0
    105.509 0 0 0
    105.347 0 0 0
    105.81 0 0 0
    106.215 0 0 0
    106.911 0 0 0
    108.045 0 0 0
    109.481 0 0 0
    109.968 0 0 0
    109.06 0 0 0
    109.837 0 0 0
    109.255 0 0 0
    106.593 0 0 0
    106.95 0 0 0
    107.048 0 0 0
    106.475 0 0 0
    107.298 0 0 0
    108.2 0 0 0
    109.076 0 0 0
    106.245 0 0 0
    104.237 0 0 0
    103.543 0 0 0
    103.96 0 0 0
    105.057 0 0 0
    106.902 0 0 0
    109.794 0 0 0
    110.495 0 0 0
    108.59 0 0 0
    108.661 0 0 0
    108.432 0 0 0
    107.786 0 0 0
    108.176 0 0 0
    107.227 0 0 0
    104.788 0 0 0
    105.816 0 0 0
    105.466 0 0 0
    103.596 0 0 0
    104.314 0 0 0
    106.117 0 0 0
    109.004 0 0 0
    105.226 0 0 0
    104.327 0 0 0
    106.277 0 0 0
    107.926 0 0 0
    108.723 0 0 0
    108.688 0 0 0
    107.48 0 0 0
    105.808 0 0 0
    103.747 0 0 0
    103.388 0 0 0
    105.609 0 0 0
    109.932 0 0 0
    108.02 0 0 0
    107.442 0 0 0
    107.98 0 0 0
    107.614 0 0 0
    106.39 0 0 0
    104.526 0 0 0
    104.222 0 0 0
    106.568 0 0 0
    110.81 0 0 0
    110.88 0 0 0
    111.087 0 0 0
    111.367 0 0 0
    111.146 0 0 0
    108.287 0 0 0
    103.785 0 0 0
    103.802 0 0 0
    104.903 0 0 0
    106.834 0 0 0
    109.174 0 0 0
    110.035 0 0 0
    109.705 0 0 0
    107.912 0 0 0
    107.221 0 0 0
    107.423 0 0 0
    108.89 0 0 0
    108.995 0 0 0
    108.477 0 0 0
    110.307 0 0 0
    110.271 0 0 0
    109.233 0 0 0
    109.672 0 0 0
    108.967 0 0 0
    107.829 0 0 0
    108.649 0 0 0
    108.256 0 0 0
    107.158 0 0 0
    106.184 0 0 0
    108.639 0 0 0
    111.979 0 0 0
    108.568 0 0 0
    109.002 0 0 0
    111.279 0 0 0
    111.861 0 0 0
    112.94 0 0 0
    114.016 0 0 0
    113.637 0 0 0
    111.442 0 0 0
    109.133 0 0 0
    111.033 0 0 0
    110.329 0 0 0
    108.662 0 0 0
    108.598 0 0 0
    107.931 0 0 0
    107.248 0 0 0
    107.806 0 0 0
    108.894 0 0 0
    110.219 0 0 0
    111.513 0 0 0
    110.799 0 0 0
    109.689 0 0 0
    110.607 0 0 0
    108.817 0 0 0
    107.159 0 0 0
    110.51 0 0 0
    110.242 0 0 0
    108.642 0 0 0
    107.622 0 0 0
    108.028 0 0 0
    109.174 0 0 0
    110.945 0 0 0
    110.34 0 0 0
    109.182 0 0 0
    109.193 0 0 0
    109.297 0 0 0
    110.214 0 0 0
    113.631 0 0 0
    112.903 0 0 0
    110.727 0 0 0
    108.532 0 0 0
    105.984 0 0 0
    105.091 0 0 0
    109.402 0 0 0
    110.717 0 0 0
    110.725 0 0 0
    109.748 0 0 0
    111.252 0 0 0
    112.617 0 0 0
    111.568 0 0 0
    111.732 0 0 0
    111.31 0 0 0
    108.461 0 0 0
    109.128 0 0 0
    111.06 0 0 0
    113.712 0 0 0
    114.322 0 0 0
    113.902 0 0 0
    112.308 0 0 0
    110.98 0 0 0
    109.93 0 0 0
    109.365 0 0 0
    107.961 0 0 0
    107.369 0 0 0
    109.013 0 0 0
    110.669 0 0 0
    110.928 0 0 0
    108.212 0 0 0
    108.465 0 0 0
    109.894 0 0 0
    112.432 0 0 0
    112.425 0 0 0
    111.456 0 0 0
    109.603 0 0 0
    109.369 0 0 0
    109.734 0 0 0
    110.654 0 0 0
    110.402 0 0 0
    110.632 0 0 0
    112.126 0 0 0
    111.807 0 0 0
    111.146 0 0 0
    110.415 0 0 0
    110.121 0 0 0
    111.174 0 0 0
    114.413 0 0 0
    110.556 0 0 0
    108.967 0 0 0
    112.814 0 0 0
    111.975 0 0 0
    110.765 0 0 0
    109.967 0 0 0
    111.093 0 0 0
    112.039 0 0 0
    112.341 0 0 0
    111.362 0 0 0
    110.656 0 0 0
    110.569 0 0 0
    109.516 0 0 0
    109.502 0 0 0
    111.124 0 0 0
    111.907 0 0 0
    110.92 0 0 0
    107.586 0 0 0
    108.727 0 0 0
    110.877 0 0 0
    113.878 0 0 0
    113.763 0 0 0
    112.334 0 0 0
    109.499 0 0 0
    110.267 0 0 0
    111.667 0 0 0
    113.567 0 0 0
    112.715 0 0 0
    111.887 0 0 0
    111.274 0 0 0
    110.218 0 0 0
    109.93 0 0 0
    110.569 0 0 0
    113.922 0 0 0
    115.393 0 0 0
    114.607 0 0 0
    115.828 0 0 0
    115.349 0 0 0
    112.938 0 0 0
    112.351 0 0 0
    112.887 0 0 0
    114.577 0 0 0
    114.286 0 0 0
    113.543 0 0 0
    112.357 0 0 0
    113.707 0 0 0
    113.102 0 0 0
    110.544 0 0 0
    108.916 0 0 0
    108.728 0 0 0
    109.925 0 0 0
    110.929 0 0 0
    111.182 0 0 0
    110.774 0 0 0
    112.068 0 0 0
    111.997 0 0 0
    110.784 0 0 0
    112.483 0 0 0
    113.267 0 0 0
    113.235 0 0 0
    112.756 0 0 0
    112.708 0 0 0
    112.983 0 0 0
    112.403 0 0 0
    113.88 0 0 0
    116.802 0 0 0
    115.642 0 0 0
    113.519 0 0 0
    110.891 0 0 0
    112.097 0 0 0
    114.29 0 0 0
    116.827 0 0 0
    113.98 0 0 0
    112.247 0 0 0
    111.521 0 0 0
    112.921 0 0 0
    114.254 0 0 0
    115.21 0 0 0
    112.718 0 0 0
    112.058 0 0 0
    112.621 0 0 0
    112.772 0 0 0
    112.626 0 0 0
    112.285 0 0 0
    111.983 0 0 0
    113.312 0 0 0
    115.174 0 0 0
    112.941 0 0 0
    111.752 0 0 0
    111.507 0 0 0
    113.416 0 0 0
    114.418 0 0 0
    114.778 0 0 0
    114.476 0 0 0
    115.206 0 0 0
    116.259 0 0 0
    115.567 0 0 0
    114.467 0 0 0
    113.576 0 0 0
    115.269 0 0 0
    116.817 0 0 0
    117.937 0 0 0
    117.125 0 0 0
    116.714 0 0 0
    116.653 0 0 0
    117.319 0 0 0
    117.271 0 0 0
    116.609 0 0 0
    114.707 0 0 0
    114.595 0 0 0
    115.252 0 0 0
    115.461 0 0 0
    116.759 0 0 0
    117.717 0 0 0
    114.965 0 0 0
    114.16 0 0 0
    114.459 0 0 0
    115.714 0 0 0
    116.647 0 0 0
    117.229 0 0 0
    116.969 0 0 0
    117.244 0 0 0
    117.37 0 0 0
    116.108 0 0 0
    115.18 0 0 0
    115.003 0 0 0
    117.033 0 0 0
    116.983 0 0 0
    116.281 0 0 0
    116.069 0 0 0
    116.137 0 0 0
    116.379 0 0 0
    116.85 0 0 0
    116.362 0 0 0
    115.79 0 0 0
    116.006 0 0 0
    115.542 0 0 0
    115.349 0 0 0
    116.64 0 0 0
    115.551 0 0 0
    113.845 0 0 0
    112.568 0 0 0
    112.942 0 0 0
    114.169 0 0 0
    116.338 0 0 0
    115.651 0 0 0
    114.782 0 0 0
    115.634 0 0 0
    118.877 0 0 0
    120.657 0 0 0
    117.082 0 0 0
    117.073 0 0 0
    117.48 0 0 0
    116.588 0 0 0
    116.711 0 0 0
    117.522 0 0 0
    119.334 0 0 0
    116.581 0 0 0
    114.498 0 0 0
    116.368 0 0 0
    116.512 0 0 0
    117.112 0 0 0
    119.54 0 0 0
    118.298 0 0 0
    116.505 0 0 0
    115.218 0 0 0
    115.556 0 0 0
    115.662 0 0 0
    114.647 0 0 0
    114.013 0 0 0
    114.131 0 0 0
    115.555 0 0 0
    116.738 0 0 0
    117.796 0 0 0
    118.707 0 0 0
    117.88 0 0 0
    116.859 0 0 0
    116.018 0 0 0
    115.183 0 0 0
    114.913 0 0 0
    115.614 0 0 0
    115.957 0 0 0
    116.949 0 0 0
    119.108 0 0 0
    117.952 0 0 0
    116.695 0 0 0
    116.008 0 0 0
    115.006 0 0 0
    115.424 0 0 0
    118.107 0 0 0
    118.535 0 0 0
    118.597 0 0 0
    118.506 0 0 0
    117.694 0 0 0
    117.131 0 0 0
    117.04 0 0 0
    120.068 0 0 0
    122.083 0 0 0
    122.261 0 0 0
    121.886 0 0 0
    121.852 0 0 0
    122.344 0 0 0
    119.421 0 0 0
    117.232 0 0 0
    116.35 0 0 0
    119.095 0 0 0
    119.711 0 0 0
    117.323 0 0 0
    119.027 0 0 0
    119.158 0 0 0
    117.074 0 0 0
    118.225 0 0 0
    121.117 0 0 0
    125.885 0 0 0
    122.645 0 0 0
    119.866 0 0 0
    117.982 0 0 0
    118.46 0 0 0
    118.15 0 0 0
    116.885 0 0 0
    117.374 0 0 0
    117.577 0 0 0
    117.43 0 0 0
    122.022 0 0 0
    123.943 0 0 0
    123.023 0 0 0
    120.731 0 0 0
    119.831 0 0 0
    120.334 0 0 0
    119.987 0 0 0
    120.166 0 0 0
    120.836 0 0 0
    119.718 0 0 0
    118.307 0 0 0
    116.703 0 0 0
    119.231 0 0 0
    120.723 0 0 0
    121.213 0 0 0
    119.586 0 0 0
    118.97 0 0 0
    119.248 0 0 0
    119.636 0 0 0
    121.293 0 0 0
    123.78 0 0 0
    120.831 0 0 0
    119.089 0 0 0
    118.421 0 0 0
    119.16 0 0 0
    118.474 0 0 0
    116.922 0 0 0
    119.577 0 0 0
    120.023 0 0 0
    119.081 0 0 0
    122.406 0 0 0
    122.473 0 0 0
    120.095 0 0 0
    117.529 0 0 0
    116.363 0 0 0
    116.442 0 0 0
    119.055 0 0 0
    120.198 0 0 0
    120.454 0 0 0
    122.025 0 0 0
    121.887 0 0 0
    120.538 0 0 0
    118.666 0 0 0
    118.651 0 0 0
    119.569 0 0 0
    118.257 0 0 0
    117.725 0 0 0
    117.907 0 0 0
    119.766 0 0 0
    120.743 0 0 0
    121.241 0 0 0
    122.142 0 0 0
    121.309 0 0 0
    120.059 0 0 0
    122.67 0 0 0
    123.859 0 0 0
    124.347 0 0 0
    125.447 0 0 0
    123.975 0 0 0
    120.903 0 0 0
    116.728 0 0 0
    116.985 0 0 0
    118.858 0 0 0
    116.944 0 0 0
    117.204 0 0 0
    118.936 0 0 0
    122.503 0 0 0
    123.048 0 0 0
    122.402 0 0 0
    123.096 0 0 0
    121.543 0 0 0
    119.187 0 0 0
    117.963 0 0 0
    119.983 0 0 0
    122.551 0 0 0
    121.248 0 0 0
    122.097 0 0 0
    124.09 0 0 0
    126.9 0 0 0
    126.912 0 0 0
    125.565 0 0 0
    123.517 0 0 0
    123.049 0 0 0
    122.583 0 0 0
    119.824 0 0 0
    120.81 0 0 0
    122.809 0 0 0
    123.307 0 0 0
    121.221 0 0 0
    118.247 0 0 0
    115.507 0 0 0
    117.406 0 0 0
    120.681 0 0 0
    123.089 0 0 0
    122.688 0 0 0
    121.813 0 0 0
    122.39 0 0 0
    121.73 0 0 0
    121.286 0 0 0
    122.628 0 0 0
    122.786 0 0 0
    122.684 0 0 0
    122.884 0 0 0
    122.352 0 0 0
    121.762 0 0 0
    121.594 0 0 0
    120.609 0 0 0
    120.624 0 0 0
    123.763 0 0 0
    124.499 0 0 0
    124.477 0 0 0
    124.192 0 0 0
    122.8 0 0 0
    122.411 0 0 0
    125.043 0 0 0
    124.709 0 0 0
    123.655 0 0 0
    122.616 0 0 0
    120.51 0 0 0
    120.201 0 0 0
    124.323 0 0 0
    124.469 0 0 0
    124.662 0 0 0
    126.778 0 0 0
    125.643 0 0 0
    124.313 0 0 0
    123.947 0 0 0
    124.131 0 0 0
    123.458 0 0 0
    120.913 0 0 0
    121.134 0 0 0
    121.076 0 0 0
    119.541 0 0 0
    121.086 0 0 0
    122.716 0 0 0
    123.539 0 0 0
    125.326 0 0 0
    125.355 0 0 0
    122.056 0 0 0
    121.901 0 0 0
    122.775 0 0 0
    124.583 0 0 0
    122.913 0 0 0
    121.506 0 0 0
    121.309 0 0 0
    122.666 0 0 0
    123.406 0 0 0
    122.869 0 0 0
    124.416 0 0 0
    125.5 0 0 0
    125.509 0 0 0
    124.964 0 0 0
    125.062 0 0 0
    126.19 0 0 0
    126.929 0 0 0
    126.436 0 0 0
    124.255 0 0 0
    122.426 0 0 0
    122.249 0 0 0
    124.286 0 0 0
    124.888 0 0 0
    125.678 0 0 0
    126.866 0 0 0
    127.476 0 0 0
    127.603 0 0 0
    127.163 0 0 0
    126.974 0 0 0
    125.919 0 0 0
    123.775 0 0 0
    123.62 0 0 0
    123.729 0 0 0
    124.034 0 0 0
    124.876 0 0 0
    126.277 0 0 0
    128.297 0 0 0
    127.862 0 0 0
    127.507 0 0 0
    127.334 0 0 0
    123.843 0 0 0
    123.021 0 0 0
    125.176 0 0 0
    127.971 0 0 0
    127.047 0 0 0
    122.217 0 0 0
    125.026 0 0 0
    125.756 0 0 0
    124.321 0 0 0
    124.778 0 0 0
    125.429 0 0 0
    126.239 0 0 0
    123.499 0 0 0
    123.183 0 0 0
    125.144 0 0 0
    125.727 0 0 0
    125.988 0 0 0
    126.012 0 0 0
    128.263 0 0 0
    128.829 0 0 0
    127.91 0 0 0
    127.343 0 0 0
    127.152 0 0 0
    127.151 0 0 0
    124.086 0 0 0
    124.298 0 0 0
    127.091 0 0 0
    127.189 0 0 0
    127.262 0 0 0
    127.287 0 0 0
    126.892 0 0 0
    125.931 0 0 0
    124.725 0 0 0
    126.25 0 0 0
    127.044 0 0 0
    127.174 0 0 0
    125.897 0 0 0
    126.307 0 0 0
    127.76 0 0 0
    127.197 0 0 0
    127.661 0 0 0
    128.632 0 0 0
    127.46 0 0 0
    127.295 0 0 0
    127.69 0 0 0
    126.977 0 0 0
    127.855 0 0 0
    129.527 0 0 0
    129.125 0 0 0
    129.79 0 0 0
    130.424 0 0 0
    125.666 0 0 0
    125.534 0 0 0
    127.654 0 0 0
    125.678 0 0 0
    124.984 0 0 0
    125.129 0 0 0
    125.803 0 0 0
    126.529 0 0 0
    126.855 0 0 0
    124.564 0 0 0
    125.093 0 0 0
    126.742 0 0 0
    125.917 0 0 0
    125.864 0 0 0
    126.133 0 0 0
    125.933 0 0 0
    126.098 0 0 0
    126.547 0 0 0
    127.49 0 0 0
    127.769 0 0 0
    128.417 0 0 0
    132.38 0 0 0
    131.014 0 0 0
    127.113 0 0 0
    123.214 0 0 0
    123.164 0 0 0
    124.842 0 0 0
    126.381 0 0 0
    127.623 0 0 0
    128.102 0 0 0
    126.017 0 0 0
    126.432 0 0 0
    127.525 0 0 0
    127.154 0 0 0
    127.069 0 0 0
    127.091 0 0 0
    127.079 0 0 0
    126.796 0 0 0
    126.488 0 0 0
    126.462 0 0 0
    128.244 0 0 0
    129.654 0 0 0
    127.569 0 0 0
    125.92 0 0 0
    125.045 0 0 0
    126.132 0 0 0
    126.684 0 0 0
    127.386 0 0 0
    129.105 0 0 0
    129.854 0 0 0
    130.646 0 0 0
    132.495 0 0 0
    132.023 0 0 0
    130.795 0 0 0
    129.506 0 0 0
    129.325 0 0 0
    129.698 0 0 0
    130.656 0 0 0
    131.369 0 0 0
    130.702 0 0 0
    126.676 0 0 0
    127.006 0 0 0
    128.585 0 0 0
    130.298 0 0 0
    132.238 0 0 0
    132.764 0 0 0
    129.802 0 0 0
    128.564 0 0 0
    128.668 0 0 0
    130.855 0 0 0
    131.475 0 0 0
    131.715 0 0 0
    131.932 0 0 0
    131.433 0 0 0
    130.341 0 0 0
    128.333 0 0 0
    130.203 0 0 0
    131.801 0 0 0
    131.186 0 0 0
    129.807 0 0 0
    128.99 0 0 0
    129.571 0 0 0
    126.648 0 0 0
    125.499 0 0 0
    128.937 0 0 0
    128.981 0 0 0
    129.443 0 0 0
    131.752 0 0 0
    132.523 0 0 0
    132.876 0 0 0
    132.938 0 0 0
    132.485 0 0 0
    131.122 0 0 0
    128.35 0 0 0
    129.852 0 0 0
    132.046 0 0 0
    134.377 0 0 0
    133.852 0 0 0
    132.727 0 0 0
    131.248 0 0 0
    131.69 0 0 0
    130.874 0 0 0
    127.782 0 0 0
    127.623 0 0 0
    128.269 0 0 0
    129.624 0 0 0
    130.256 0 0 0
    129.622 0 0 0
    127.287 0 0 0
    128.676 0 0 0
    129.439 0 0 0
    128.87 0 0 0
    132.564 0 0 0
    133.419 0 0 0
    130.031 0 0 0
    132.327 0 0 0
    132.846 0 0 0
    130.548 0 0 0
    130.69 0 0 0
    132.512 0 0 0
    136.236 0 0 0
    134.298 0 0 0
    132.299 0 0 0
    130.592 0 0 0
    128.777 0 0 0
    128.543 0 0 0
    130.16 0 0 0
    132.395 0 0 0
    132.883 0 0 0
    131.374 0 0 0
    128.887 0 0 0
    129.303 0 0 0
    132.918 0 0 0
    132.813 0 0 0
    132.473 0 0 0
    131.955 0 0 0
    132.743 0 0 0
    130.705 0 0 0
    125.765 0 0 0
    126.93 0 0 0
    128.98 0 0 0
    131.891 0 0 0
    133.673 0 0 0
    133.908 0 0 0
    132.659 0 0 0
    131.348 0 0 0
    130.896 0 0 0
    131.195 0 0 0
    129.588 0 0 0
    129.989 0 0 0
    132.147 0 0 0
    133.012 0 0 0
    133.131 0 0 0
    132.582 0 0 0
    131.491 0 0 0
    130.624 0 0 0
    130.069 0 0 0
    131.99 0 0 0
    132.894 0 0 0
    132.887 0 0 0
    131.425 0 0 0
    132.179 0 0 0
    134.426 0 0 0
    133.105 0 0 0
    134.165 0 0 0
    136.926 0 0 0
    138.316 0 0 0
    137.354 0 0 0
    135.107 0 0 0
    137.839 0 0 0
    138.068 0 0 0
    136.526 0 0 0
    135.013 0 0 0
    134.639 0 0 0
    134.908 0 0 0
    133.893 0 0 0
    133.991 0 0 0
    134.532 0 0 0
    132.579 0 0 0
    133.677 0 0 0
    136.196 0 0 0
    134.561 0 0 0
    134.268 0 0 0
    134.936 0 0 0
    136.545 0 0 0
    134.379 0 0 0
    130.612 0 0 0
    131.194 0 0 0
    132.74 0 0 0
    134.481 0 0 0
    133.978 0 0 0
    132.337 0 0 0
    130.754 0 0 0
    133.191 0 0 0
    134.461 0 0 0
    135.052 0 0 0
    135.354 0 0 0
    135.702 0 0 0
    135.759 0 0 0
    134.211 0 0 0
    133.272 0 0 0
    132.686 0 0 0
    132.34 0 0 0
    134.544 0 0 0
    137.366 0 0 0
    137.419 0 0 0
    134.833 0 0 0
    131.726 0 0 0
    131.637 0 0 0
    133.493 0 0 0
    136.058 0 0 0
    137.976 0 0 0
    136.43 0 0 0
    134.691 0 0 0
    137.976 0 0 0
    137.837 0 0 0
    136.354 0 0 0
    135.107 0 0 0
    136.111 0 0 0
    137.136 0 0 0
    135.102 0 0 0
    135.162 0 0 0
    135.939 0 0 0
    136.455 0 0 0
    137.539 0 0 0
    137.182 0 0 0
    131.535 0 0 0
    131.552 0 0 0
    133.254 0 0 0
    134.062 0 0 0
    135.906 0 0 0
    138.248 0 0 0
    141.034 0 0 0
    139.515 0 0 0
    137.212 0 0 0
    136.57 0 0 0
    136.808 0 0 0
    137.068 0 0 0
    136.662 0 0 0
    134.387 0 0 0
    132.385 0 0 0
    132.505 0 0 0
    135.327 0 0 0
    138.046 0 0 0
    138.639 0 0 0
    139.122 0 0 0
    139.516 0 0 0
    139.761 0 0 0
    140.35 0 0 0
    140.605 0 0 0
    139.894 0 0 0
    138.027 0 0 0
    136.888 0 0 0
    137.972 0 0 0
    138.534 0 0 0
    139.028 0 0 0
    139.629 0 0 0
    138.025 0 0 0
    137.637 0 0 0
    140.713 0 0 0
    138.073 0 0 0
    135.693 0 0 0
    136.108 0 0 0
    138.305 0 0 0
    138.935 0 0 0
    135.93 0 0 0
    134.724 0 0 0
    134.274 0 0 0
    134.624 0 0 0
    137.391 0 0 0
    139.258 0 0 0
    138.813 0 0 0
    138.417 0 0 0
    137.456 0 0 0
    135.517 0 0 0
    136.284 0 0 0
    137.816 0 0 0
    139.96 0 0 0
    142.495 0 0 0
    142.711 0 0 0
    139.144 0 0 0
    137.009 0 0 0
    135.241 0 0 0
    133.763 0 0 0
    134.594 0 0 0
    136.125 0 0 0
    138.307 0 0 0
    138.745 0 0 0
    138.69 0 0 0
    138.189 0 0 0
    137.348 0 0 0
    136.415 0 0 0
    135.398 0 0 0
    137.028 0 0 0
    136.874 0 0 0
    134.023 0 0 0
    136.395 0 0 0
    137.919 0 0 0
    137.836 0 0 0
    139.258 0 0 0
    140.732 0 0 0
    142.146 0 0 0
    138.733 0 0 0
    137.785 0 0 0
    140.163 0 0 0
    136.745 0 0 0
    134.779 0 0 0
    134.842 0 0 0
    137.726 0 0 0
    137.798 0 0 0
    134.546 0 0 0
    136.043 0 0 0
    137.607 0 0 0
    139.092 0 0 0
    138.14 0 0 0
    137.541 0 0 0
    137.37 0 0 0
    138.904 0 0 0
    139.123 0 0 0
    137.967 0 0 0
    139.795 0 0 0
    141.024 0 0 0
    141.637 0 0 0
    140.385 0 0 0
    138.858 0 0 0
    137.054 0 0 0
    134.365 0 0 0
    135.02 0 0 0
    138.729 0 0 0
    139.152 0 0 0
    138.734 0 0 0
    137.629 0 0 0
    138.892 0 0 0
    138.238 0 0 0
    136.123 0 0 0
    139.506 0 0 0
    140.61 0 0 0
    139.779 0 0 0
    138.843 0 0 0
    138.741 0 0 0
    139.394 0 0 0
    141.333 0 0 0
    141.2 0 0 0
    139.483 0 0 0
    138.641 0 0 0
    138.737 0 0 0
    139.626 0 0 0
    141.51 0 0 0
    141.984 0 0 0
    141.453 0 0 0
    141.391 0 0 0
    140.599 0 0 0
    139.213 0 0 0
    137.079 0 0 0
    136.937 0 0 0
    138.074 0 0 0
    138.267 0 0 0
    137.484 0 0 0
    136.403 0 0 0
    138.377 0 0 0
    138.198 0 0 0
    136.829 0 0 0
    137.047 0 0 0
    139.403 0 0 0
    142.368 0 0 0
    140.013 0 0 0
    140.09 0 0 0
    141.277 0 0 0
    140.054 0 0 0
    140.083 0 0 0
    140.875 0 0 0
    141.882 0 0 0
    142.68 0 0 0
    143.261 0 0 0
    143.256 0 0 0
    142.065 0 0 0
    140.383 0 0 0
    139.547 0 0 0
    141.277 0 0 0
    143.885 0 0 0
    144.093 0 0 0
    142.269 0 0 0
    139.9 0 0 0
    139.881 0 0 0
    140.239 0 0 0
    140.233 0 0 0
    137.702 0 0 0
    137.534 0 0 0
    138.876 0 0 0
    142.007 0 0 0
    143.204 0 0 0
    143.412 0 0 0
    143.132 0 0 0
    143.495 0 0 0
    143.92 0 0 0
    143.494 0 0 0
    142.488 0 0 0
    142.03 0 0 0
    144.537 0 0 0
    142.451 0 0 0
    140.398 0 0 0
    145.02 0 0 0
    147.699 0 0 0
    148.985 0 0 0
    148.062 0 0 0
    145.97 0 0 0
    143.942 0 0 0
    143.523 0 0 0
    143.088 0 0 0
    142.078 0 0 0
    139.294 0 0 0
    142.025 0 0 0
    145.472 0 0 0
    145.512 0 0 0
    142.636 0 0 0
    140.131 0 0 0
    141.372 0 0 0
    142.882 0 0 0
    143.581 0 0 0
    141.839 0 0 0
    142.533 0 0 0
    143.232 0 0 0
    142.057 0 0 0
    140.028 0 0 0
    138.854 0 0 0
    140.437 0 0 0
    141.583 0 0 0
    142.138 0 0 0
    141.548 0 0 0
    141.458 0 0 0
    141.072 0 0 0
    139.705 0 0 0
    140.902 0 0 0
    141.832 0 0 0
    140.78 0 0 0
    142.109 0 0 0
    143.644 0 0 0
    144.442 0 0 0
    143.49 0 0 0
    142.095 0 0 0
    140.571 0 0 0
    142.904 0 0 0
    144.983 0 0 0
    144.979 0 0 0
    145.41 0 0 0
    145.516 0 0 0
    144.837 0 0 0
    144.23 0 0 0
    144.762 0 0 0
    147.383 0 0 0
    147.737 0 0 0
    147.663 0 0 0
    147.512 0 0 0
    147.309 0 0 0
    146.481 0 0 0
    144.587 0 0 0
    142.799 0 0 0
    142.617 0 0 0
    145.083 0 0 0
    146.287 0 0 0
    146.854 0 0 0
    146.675 0 0 0
    144.521 0 0 0
    143.01 0 0 0
    142.89 0 0 0
    145.906 0 0 0
    147.408 0 0 0
    146.087 0 0 0
    145.905 0 0 0
    145.579 0 0 0
    144.867 0 0 0
    146.565 0 0 0
    146.944 0 0 0
    145.145 0 0 0
    145.118 0 0 0
    145.05 0 0 0
    144.718 0 0 0
    146.774 0 0 0
    148.656 0 0 0
    150.071 0 0 0
    148.673 0 0 0
    147.885 0 0 0
    148.11 0 0 0
    148.043 0 0 0
    147.532 0 0 0
    146.497 0 0 0
    148.287 0 0 0
    147.817 0 0 0
    144.498 0 0 0
    142.545 0 0 0
    143.596 0 0 0
    148.035 0 0 0
    145.972 0 0 0
    145.198 0 0 0
    146.081 0 0 0
    146.135 0 0 0
    145.365 0 0 0
    143.73 0 0 0
    147.212 0 0 0
    147.923 0 0 0
    145.679 0 0 0
    145.652 0 0 0
    144.44 0 0 0
    142.039 0 0 0
    145.991 0 0 0
    147.028 0 0 0
    145.274 0 0 0
    147.974 0 0 0
    150.196 0 0 0
    151.903 0 0 0
    150.359 0 0 0
    148.279 0 0 0
    145.886 0 0 0
    149.78 0 0 0
    150.583 0 0 0
    148.666 0 0 0
    146.868 0 0 0
    146.439 0 0 0
    147.167 0 0 0
    147.672 0 0 0
    148.22 0 0 0
    148.733 0 0 0
    147.951 0 0 0
    145.169 0 0 0
    141.195 0 0 0
    143.516 0 0 0
    145.031 0 0 0
    145.946 0 0 0
    147.171 0 0 0
    147.172 0 0 0
    146.188 0 0 0
    144.36 0 0 0
    145.064 0 0 0
    147.328 0 0 0
    146.725 0 0 0
    147.364 0 0 0
    148.762 0 0 0
    149.096 0 0 0
    148.88 0 0 0
    148.24 0 0 0
    147.108 0 0 0
    146.963 0 0 0
    147.644 0 0 0
    149.816 0 0 0
    149.738 0 0 0
    148.568 0 0 0
    149.819 0 0 0
    148.535 0 0 0
    146.096 0 0 0
    146.337 0 0 0
    146.341 0 0 0
    146.417 0 0 0
    147.859 0 0 0
    149.654 0 0 0
    151.215 0 0 0
    150.161 0 0 0
    148.98 0 0 0
    148.055 0 0 0
    148.963 0 0 0
    150.557 0 0 0
    151.904 0 0 0
    150.028 0 0 0
    150.551 0 0 0
    151.92 0 0 0
    151.434 0 0 0
    153.607 0 0 0
    156.394 0 0 0
    155.943 0 0 0
    155.807 0 0 0
    155.236 0 0 0
    152.068 0 0 0
    151.532 0 0 0
    151.558 0 0 0
    148.915 0 0 0
    149.287 0 0 0
    151.158 0 0 0
    153.75 0 0 0
    155.157 0 0 0
    156.039 0 0 0
    156.815 0 0 0
    155.018 0 0 0
    152.63 0 0 0
    151.863 0 0 0
    151.903 0 0 0
    152.696 0 0 0
    155.007 0 0 0
    153.409 0 0 0
    151.02 0 0 0
    150.812 0 0 0
    152 0 0 0
    153.149 0 0 0
    152.61 0 0 0
    153.348 0 0 0
    154.053 0 0 0
    153.351 0 0 0
    152.429 0 0 0
    151.55 0 0 0
    151 0 0 0
    152.418 0 0 0
    153.88 0 0 0
    153.766 0 0 0
    151.101 0 0 0
    148.708 0 0 0
    149.058 0 0 0
    150.545 0 0 0
    150.873 0 0 0
    147.433 0 0 0
    148.248 0 0 0
    150.583 0 0 0
    153.807 0 0 0
    153.276 0 0 0
    152.823 0 0 0
    154.829 0 0 0
    155.001 0 0 0
    154.976 0 0 0
    155.522 0 0 0
    154.865 0 0 0
    153.891 0 0 0
    152.837 0 0 0
    151.785 0 0 0
    151.15 0 0 0
    151.387 0 0 0
    153.951 0 0 0
    155.904 0 0 0
    155.646 0 0 0
    151.723 0 0 0
    149.051 0 0 0
    150.202 0 0 0
    149.174 0 0 0
    148.116 0 0 0
    147.753 0 0 0
    151.944 0 0 0
    154.111 0 0 0
    151.202 0 0 0
    152.062 0 0 0
    153.225 0 0 0
    153.852 0 0 0
    153.237 0 0 0
    153.203 0 0 0
    154.463 0 0 0
    154.613 0 0 0
    154.42 0 0 0
    153.923 0 0 0
    154.781 0 0 0
    155.121 0 0 0
    154.375 0 0 0
    154.444 0 0 0
    155.409 0 0 0
    157.583 0 0 0
    159.309 0 0 0
    159.147 0 0 0
    156.291 0 0 0
    154.97 0 0 0
    155.814 0 0 0
    159.511 0 0 0
    157.387 0 0 0
    155.706 0 0 0
    155.343 0 0 0
    155.017 0 0 0
    154.689 0 0 0
    154.354 0 0 0
    153.014 0 0 0
    153.093 0 0 0
    155.076 0 0 0
    157.364 0 0 0
    158.272 0 0 0
    157.447 0 0 0
    157.555 0 0 0
    157.89 0 0 0
    158.439 0 0 0
    155.762 0 0 0
    155.974 0 0 0
    159.69 0 0 0
    160.422 0 0 0
    160.057 0 0 0
    158.575 0 0 0
    155.955 0 0 0
    156.01 0 0 0
    158.996 0 0 0
    157.965 0 0 0
    156.862 0 0 0
    155.752 0 0 0
    157.876 0 0 0
    159.361 0 0 0
    160.168 0 0 0
    158.261 0 0 0
    158.535 0 0 0
    160.938 0 0 0
    161.829 0 0 0
    162.016 0 0 0
    161.527 0 0 0
    160.576 0 0 0
    157.744 0 0 0
    153.337 0 0 0
    154.847 0 0 0
    154.564 0 0 0
    152.774 0 0 0
    153.533 0 0 0
    154.55 0 0 0
    155.804 0 0 0
    157.418 0 0 0
    156.753 0 0 0
    154.446 0 0 0
    157.044 0 0 0
    157.867 0 0 0
    157.307 0 0 0
    157.519 0 0 0
    157.408 0 0 0
    157.002 0 0 0
    156.012 0 0 0
    155.206 0 0 0
    154.802 0 0 0
    157.703 0 0 0
    158.998 0 0 0
    158.96 0 0 0
    157.125 0 0 0
    155.677 0 0 0
    154.967 0 0 0
    158.906 0 0 0
    161.172 0 0 0
    161.647 0 0 0
    156.174 0 0 0
    154.778 0 0 0
    155.706 0 0 0
    153.658 0 0 0
    153.249 0 0 0
    153.959 0 0 0
    155.269 0 0 0
    155.938 0 0 0
    156.469 0 0 0
    158.808 0 0 0
    158.933 0 0 0
    157.805 0 0 0
    157.061 0 0 0
    155.587 0 0 0
    154.094 0 0 0
    155.049 0 0 0
    155.789 0 0 0
    156.497 0 0 0
    157.7 0 0 0
    157.391 0 0 0
    156.644 0 0 0
    157.869 0 0 0
    158.975 0 0 0
    159.653 0 0 0
    158.467 0 0 0
    158.516 0 0 0
    158.882 0 0 0
    157.839 0 0 0
    157.438 0 0 0
    158.364 0 0 0
    163.89 0 0 0
    162.966 0 0 0
    159.64 0 0 0
    158.689 0 0 0
    158.37 0 0 0
    158.339 0 0 0
    158.347 0 0 0
    159.824 0 0 0
    161.81 0 0 0
    163.355 0 0 0
    162.509 0 0 0
    160.986 0 0 0
    160.559 0 0 0
    161.506 0 0 0
    163.114 0 0 0
    165.155 0 0 0
    162.651 0 0 0
    159.976 0 0 0
    162.426 0 0 0
    160.525 0 0 0
    158.866 0 0 0
    162.972 0 0 0
    164.635 0 0 0
    164.906 0 0 0
    163.514 0 0 0
    162.223 0 0 0
    161.759 0 0 0
    163.607 0 0 0
    160.981 0 0 0
    159.32 0 0 0
    164.303 0 0 0
    164.527 0 0 0
    163.453 0 0 0
    162.758 0 0 0
    164.399 0 0 0
    165.574 0 0 0
    163.824 0 0 0
    162.738 0 0 0
    162.77 0 0 0
    165.108 0 0 0
    163.496 0 0 0
    162.033 0 0 0
    163.377 0 0 0
    163.733 0 0 0
    163.252 0 0 0
    161.422 0 0 0
    161.94 0 0 0
    163.182 0 0 0
    164.799 0 0 0
    165.363 0 0 0
    165.533 0 0 0
    165.367 0 0 0
    164.457 0 0 0
    162.955 0 0 0
    160.564 0 0 0
    160.593 0 0 0
    161.511 0 0 0
    163.226 0 0 0
    162.322 0 0 0
    161.59 0 0 0
    162.111 0 0 0
    162.862 0 0 0
    163.521 0 0 0
    163.938 0 0 0
    164.101 0 0 0
    163.653 0 0 0
    162.205 0 0 0
    161.944 0 0 0
    163.039 0 0 0
    166.128 0 0 0
    166.028 0 0 0
    165.367 0 0 0
    164.531 0 0 0
    164.278 0 0 0
    162.779 0 0 0
    159.184 0 0 0
    161.769 0 0 0
    163.664 0 0 0
    163.352 0 0 0
    163.865 0 0 0
    164.093 0 0 0
    163.763 0 0 0
    163.407 0 0 0
    164.146 0 0 0
    166.452 0 0 0
    164.769 0 0 0
    164.224 0 0 0
    165.755 0 0 0
    166.042 0 0 0
    166.122 0 0 0
    166.06 0 0 0
    168.111 0 0 0
    169.049 0 0 0
    168.353 0 0 0
    167.695 0 0 0
    167.205 0 0 0
    166.922 0 0 0
    166.025 0 0 0
    165.183 0 0 0
    164.448 0 0 0
    165.176 0 0 0
    167.104 0 0 0
    170.359 0 0 0
    168.894 0 0 0
    166.83 0 0 0
    164.279 0 0 0
    162.385 0 0 0
    163.815 0 0 0
    168.859 0 0 0
    166.521 0 0 0
    165.813 0 0 0
    166.974 0 0 0
    166.433 0 0 0
    166.569 0 0 0
    167.414 0 0 0
    168.91 0 0 0
    170.373 0 0 0
    171.778 0 0 0
    169.564 0 0 0
    170.518 0 0 0
    174.479 0 0 0
    176.585 0 0 0
    176.274 0 0 0
    173.702 0 0 0
    170.355 0 0 0
    168.904 0 0 0
    169.149 0 0 0
    169.209 0 0 0
    170.035 0 0 0
    171.497 0 0 0
    172.259 0 0 0
    171.955 0 0 0
    170.715 0 0 0
    168.695 0 0 0
    168.416 0 0 0
    169.753 0 0 0
    174.501 0 0 0
    174.623 0 0 0
    171.304 0 0 0
    170.827 0 0 0
    172.041 0 0 0
    174.041 0 0 0
    169.604 0 0 0
    167.663 0 0 0
    167.648 0 0 0
    168.698 0 0 0
    169.504 0 0 0
    169.827 0 0 0
    166.985 0 0 0
    165.394 0 0 0
    165.088 0 0 0
    168.747 0 0 0
    169.733 0 0 0
    169.103 0 0 0
    169.814 0 0 0
    169.57 0 0 0
    168.569 0 0 0
    166.416 0 0 0
    166.416 0 0 0
    168.134 0 0 0
    172.636 0 0 0
    172.242 0 0 0
    169.449 0 0 0
    170.181 0 0 0
    171.331 0 0 0
    172.427 0 0 0
    171.676 0 0 0
    169.789 0 0 0
    167.868 0 0 0
    169.429 0 0 0
    168.144 0 0 0
    165.95 0 0 0
    167.149 0 0 0
    167.403 0 0 0
    167.921 0 0 0
    172.302 0 0 0
    173.8 0 0 0
    174.255 0 0 0
    176.631 0 0 0
    175.149 0 0 0
    172.754 0 0 0
    174.675 0 0 0
    174.811 0 0 0
    174.143 0 0 0
    173.57 0 0 0
    173.045 0 0 0
    172.726 0 0 0
    173.168 0 0 0
    172.774 0 0 0
    172.579 0 0 0
    174.556 0 0 0
    175.231 0 0 0
    175.628 0 0 0
    176.982 0 0 0
    176.334 0 0 0
    175.107 0 0 0
    174.639 0 0 0
    176.181 0 0 0
    177.072 0 0 0
    173.185 0 0 0
    173.381 0 0 0
    175.147 0 0 0
    177.169 0 0 0
    179.197 0 0 0
    181.117 0 0 0
    182.703 0 0 0
    180.645 0 0 0
    178.471 0 0 0
    179.546 0 0 0
    179.579 0 0 0
    179.289 0 0 0
    179.032 0 0 0
    177.665 0 0 0
    176.945 0 0 0
    178.892 0 0 0
    182.686 0 0 0
    188.909 0 0 0
    200.04 0 0 0
    249.59 0 0 0
    324.009 0 0 0
    433.751 0 0 0
    550.165 0 0 0
    666.388 0 0 0
    777.919 0 0 0
    887.254 0 0 0
    995.034 0 0 0
    1100.509 0 0 0
    1211.068 0 0 0
    1322.092 0 0 0
    1431.452 0 0 0
    1536.11 0 0 0
    1640.124 0 0 0
    1745.036 0 0 0
    1844.105 0 0 0
    1940.975 0 0 0
    2035.901 0 0 0
    2130.748 0 0 0
    2224.12 0 0 0
    2314.603 0 0 0
    2411.5 0 0 0
    2506.167 0 0 0
    2594.246 0 0 0
    2682.404 0 0 0
    2769.239 0 0 0
    2853.613 0 0 0
    2940.253 0 0 0
    3024.749 0 0 0
    3104.765 0 0 0
    3189.816 0 0 0
    3277.036 0 0 0
    3366.616 0 0 0
    3439.029 0 0 0
    3512.203 0 0 0
    3590.774 0 0 0
    3658.212 0 0 0
    3735.078 0 0 0
    3829.403 0 0 0
    3895.826 0 0 0
    3964.674 0 0 0
    4042.627 0 0 0
    4128.963 0 0 0
    4209.225 0 0 0
    4279.002 0 0 0
    4342.665 0 0 0
    4401.778 0 0 0
    4455.253 0 0 0
    4504.703 0 0 0
    4565.765 0 0 0
    4643.525 0 0 0
    4710.689 0 0 0
    4774.443 0 0 0
    4834.809 0 0 0
    4902.281 0 0 0
    4958.375 0 0 0
    4998.964 0 0 0
    5061.314 0 0 0
    5128.389 0 0 0
    5199.616 0 0 0
    5270.106 0 0 0
    5332.525 0 0 0
    5385.167 0 0 0
    5448.896 0 0 0
    5501.335 0 0 0
    5539.857 0 0 0
    5581.717 0 0 0
    5634.431 0 0 0
    5699.369 0 0 0
    5783.162 0 0 0
    5839.278 0 0 0
    5864.263 0 0 0
    5912.532 0 0 0
    5962.816 0 0 0
    6014.733 0 0 0
    6073.978 0 0 0
    6130.882 0 0 0
    6185.277 0 0 0
    6207.453 0 0 0
    6249.323 0 0 0
    6311.136 0 0 0
    6406.114 0 0 0
    6457.198 0 0 0
    6466.602 0 0 0
    6534.63 0 0 0
    6576.669 0 0 0
    6595.267 0 0 0
    6654.546 0 0 0
    6704.77 0 0 0
    6746.983 0 0 0
    6795.349 0 0 0
    6823.583 0 0 0
    6836.186 0 0 0
    6900.222 0 0 0
    6954.251 0 0 0
    6999.222 0 0 0
    7031.967 0 0 0
    7085.616 0 0 0
    7155.64 0 0 0
    7212.409 0 0 0
    7233.824 0 0 0
    7231.641 0 0 0
    7296.347 0 0 0
    7348.241 0 0 0
    7390.709 0 0 0
    7438.381 0 0 0
    7479.532 0 0 0
    7516.239 0 0 0
    7557.52 0 0 0
    7603.755 0 0 0
    7651.763 0 0 0
    7681.044 0 0 0
    7700.993 0 0 0
    7718.582 0 0 0
    7775.289 0 0 0
    7823.4 0 0 0
    7859.793 0 0 0
    7844.32 0 0 0
    7877.897 0 0 0
    7939.38 0 0 0
    7970.394 0 0 0
    8013.104 0 0 0
    8059.698 0 0 0
    8081.073 0 0 0
    8098.732 0 0 0
    8120.447 0 0 0
    8185.142 0 0 0
    8224.553 0 0 0
    8250.981 0 0 0
    8288.482 0 0 0
    8323.097 0 0 0
    8353.406 0 0 0
    8367.795 0 0 0
    8368.281 0 0 0
    8372 0 0 0
    8435.584 0 0 0
    8474.773 0 0 0
    8506.616 0 0 0
    8566.719 0 0 0
    8585.32 0 0 0
    8592.285 0 0 0
    8644.914 0 0 0
    8701.809 0 0 0
    8748.349 0 0 0
    8737.187 0 0 0
    8775.013 0 0 0
    8826.496 0 0 0
    8837.311 0 0 0
    8830.991 0 0 0
    8835.121 0 0 0
    8914.883 0 0 0
    8919.942 0 0 0
    8911.958 0 0 0
    8980.329 0 0 0
    8996.885 0 0 0
    8999.079 0 0 0
    9028.402 0 0 0
    9067.935 0 0 0
    9106.583 0 0 0
    9127.436 0 0 0
    9157.128 0 0 0
    9186.222 0 0 0
    9201.682 0 0 0
    9232.301 0 0 0
    9263.928 0 0 0
    9280.628 0 0 0
    9291.454 0 0 0
    9305.591 0 0 0
    9336.508 0 0 0
    9382.413 0 0 0
    9424.068 0 0 0
    9437.94 0 0 0
    9444.194 0 0 0
    9454.448 0 0 0
    9483.153 0 0 0
    9521.286 0 0 0
    9555.132 0 0 0
    9569.273 0 0 0
    9567.998 0 0 0
    9584.937 0 0 0
    9661.625 0 0 0
    9713.552 0 0 0
    9728.061 0 0 0
    9665.904 0 0 0
    9703.164 0 0 0
    9750.13 0 0 0
    9755.965 0 0 0
    9795.666 0 0 0
    9829.987 0 0 0
    9831.666 0 0 0
    9843.63 0 0 0
    9849.672 0 0 0
    9836.88 0 0 0
    9863.791 0 0 0
    9903.283 0 0 0
    9950.202 0 0 0
    9955.208 0 0 0
    9968.822 0 0 0
    10019.21 0 0 0
    10048.426 0 0 0
    10072.57 0 0 0
    10095.28 0 0 0
    10129.306 0 0 0
    10146.972 0 0 0
    10128.909 0 0 0
    10162.824 0 0 0
    10195.719 0 0 0
    10209.133 0 0 0
    10225.053 0 0 0
    10252.24 0 0 0
    10298.847 0 0 0
    10310.919 0 0 0
    10319.34 0 0 0
    10330.979 0 0 0
    10347.941 0 0 0
    10362.04 0 0 0
    10370.039 0 0 0
    10390.979 0 0 0
    10404.601 0 0 0
    10403.557 0 0 0
    10440.073 0 0 0
    10469.987 0 0 0
    10482.181 0 0 0
    10483.701 0 0 0
    10507.985 0 0 0
    10568.383 0 0 0
    10603.025 0 0 0
    10632.003 0 0 0
    10656.748 0 0 0
    10696.24 0 0 0
    10711.091 0 0 0
    10689.322 0 0 0
    10714.091 0 0 0
    10743.236 0 0 0
    10772.823 0 0 0
    10834.209 0 0 0
    10857.739 0 0 0
    10828.324 0 0 0
    10874.19 0 0 0
    10904.32 0 0 0
    10907.97 0 0 0
    10986.009 0 0 0
    11057.136 0 0 0
    11114.416 0 0 0
    11129.734 0 0 0
    11158.612 0 0 0
    11206.067 0 0 0
    11263.045 0 0 0
    11306.861 0 0 0
    11335.104 0 0 0
    11402.977 0 0 0
    11462.414 0 0 0
    11511.075 0 0 0
    11548.36 0 0 0
    11593.289 0 0 0
    11646.723 0 0 0
    11681.885 0 0 0
    11753.013 0 0 0
    11861.865 0 0 0
    11931.788 0 0 0
    11994.785 0 0 0
    12051.085 0 0 0
    12126.511 0 0 0
    12213.243 0 0 0
    12310.278 0 0 0
    12339.388 0 0 0
    12393.061 0 0 0
    12470.413 0 0 0
    12574.344 0 0 0
    12656.478 0 0 0
    12720.12 0 0 0
    12834.445 0 0 0
    12904.938 0 0 0
    12939.911 0 0 0
    13062.316 0 0 0
    13175.502 0 0 0
    13282.315 0 0 0
    13422.265 0 0 0
    13523.757 0 0 0
    13597.349 0 0 0
    13742.301 0 0 0
    13866.472 0 0 0
    13970.177 0 0 0
    14013.357 0 0 0
    14115.477 0 0 0
    14262.368 0 0 0
    14398.307 0 0 0
    14525.933 0 0 0
    14645.922 0 0 0
    14748.713 0 0 0
    14851.082 0 0 0
    14953.092 0 0 0
    15054.516 0 0 0
    15190.508 0 0 0
    15350.95 0 0 0
    15514.242 0 0 0
    15675.861 0 0 0
    15832.858 0 0 0
    15958.763 0 0 0
    16121.191 0 0 0
    16295.144 0 0 0
    16368.699 0 0 0
    16520.829 0 0 0
    16710.875 0 0 0
    16813.596 0 0 0
    16944.392 0 0 0
    17094.53 0 0 0
    17260.309 0 0 0
    17449.916 0 0 0
    17650.726 0 0 0
    17833.402 0 0 0
    18012.381 0 0 0
    18183.213 0 0 0
    18317.535 0 0 0
    18519.899 0 0 0
    18743.253 0 0 0
    18874.755 0 0 0
    19026.522 0 0 0
    19179.2 0 0 0
    19279.951 0 0 0
    19488.575 0 0 0
    19738.856 0 0 0
    19922.978 0 0 0
    20083.619 0 0 0
    20244.387 0 0 0
    20460.033 0 0 0
    20700.292 0 0 0
    20956.936 0 0 0
    21234.78 0 0 0
    21474.865 0 0 0
    21688.753 0 0 0
    21864.545 0 0 0
    22049.234 0 0 0
    22255.907 0 0 0
    22535.066 0 0 0
    22805.141 0 0 0
    23056.577 0 0 0
    23251.581 0 0 0
    23520.003 0 0 0
    23803.525 0 0 0
    24034.166 0 0 0
    24364.186 0 0 0
    24702.445 0 0 0
    24935.825 0 0 0
    25123.639 0 0 0
    25322.171 0 0 0
    25612.053 0 0 0
    25889.82 0 0 0
    26156.784 0 0 0
    26403.342 0 0 0
    26672.963 0 0 0
    26945.629 0 0 0
    27203.681 0 0 0
    27484.257 0 0 0
    27760.414 0 0 0
    28002.519 0 0 0
    28236.009 0 0 0
    28501.005 0 0 0
    28860.596 0 0 0
    29204.934 0 0 0
    29510.578 0 0 0
    29725.698 0 0 0
    30005.019 0 0 0
    30315.669 0 0 0
    30659.414 0 0 0
    30906.844 0 0 0
    31132.035 0 0 0
    31366.915 0 0 0
    31699.73 0 0 0
    32050.013 0 0 0
    32381.765 0 0 0
    32656.212 0 0 0
    32904.711 0 0 0
    33126.419 0 0 0
    33383.969 0 0 0
    33702.99 0 0 0
    34137.537 0 0 0
    34423.404 0 0 0
    34676.376 0 0 0
    34929.241 0 0 0
    35398.847 0 0 0
    35805.119 0 0 0
    35992.329 0 0 0
    36159.272 0 0 0
    36362.075 0 0 0
    36642.362 0 0 0
    37012.369 0 0 0
    37381.866 0 0 0
    37719.261 0 0 0
    38000.611 0 0 0
    38245.67 0 0 0
    38442.715 0 0 0
    38653.85 0 0 0
    38926.234 0 0 0
    39301.491 0 0 0
    39620.674 0 0 0
    39958.773 0 0 0
    40343.037 0 0 0
    40615.065 0 0 0
    40903.142 0 0 0
    41243 0 0 0
    41361.961 0 0 0
    41592.462 0 0 0
    42043.287 0 0 0
    42237.51 0 0 0
    42439.539 0 0 0
    42700.006 0 0 0
    42890.895 0 0 0
    43196.636 0 0 0
    43681.954 0 0 0
    43932.383 0 0 0
    44162.677 0 0 0
    44397.529 0 0 0
    44549.705 0 0 0
    44830.695 0 0 0
    45298.32 0 0 0
    45413.67 0 0 0
    45579.606 0 0 0
    45849.83 0 0 0
    45967.191 0 0 0
    46181.75 0 0 0
    46534.612 0 0 0
    46757.448 0 0 0
    46994.353 0 0 0
    47258.522 0 0 0
    47510.649 0 0 0
    47812.004 0 0 0
    48173.111 0 0 0
    48474.783 0 0 0
    48754.757 0 0 0
    49012.523 0 0 0
    49067.633 0 0 0
    49170.635 0 0 0
    49335.077 0 0 0
    49680.13 0 0 0
    49881.685 0 0 0
    49922.546 0 0 0
    50162.304 0 0 0
    50520.389 0 0 0
    50999.268 0 0 0
    51062.485 0 0 0
    51371.815 0 0 0
    51934.669 0 0 0
    52117.076 0 0 0
    52236.414 0 0 0
    52295.27 0 0 0
    52536.641 0 0 0
    52719.88 0 0 0
    52848.598 0 0 0
    53024.298 0 0 0
    53188.438 0 0 0
    53340.986 0 0 0
    53456.206 0 0 0
    53624.179 0 0 0
    53839.13 0 0 0
    54053.782 0 0 0
    54205.456 0 0 0
    54315.174 0 0 0
    54711.201 0 0 0
    55040.036 0 0 0
    55299.598 0 0 0
    55304.43 0 0 0
    55411.256 0 0 0
    55594.492 0 0 0
    55682.378 0 0 0
    55773.917 0 0 0
    55868.648 0 0 0
    55968.246 0 0 0
    56153.199 0 0 0
    56395.519 0 0 0
    56550.302 0 0 0
    56694.499 0 0 0
    56808.555 0 0 0
    56672.866 0 0 0
    56809.361 0 0 0
    57130.116 0 0 0
    57374.259 0 0 0
    57471.427 0 0 0
    57469.139 0 0 0
    57473.202 0 0 0
    57734.85 0 0 0
    58109.533 0 0 0
    58012.387 0 0 0
    57933.677 0 0 0
    57889.454 0 0 0
    58019.85 0 0 0
    58189.734 0 0 0
    58360.227 0 0 0
    58362.893 0 0 0
    58476.112 0 0 0
    58609.593 0 0 0
    58444.421 0 0 0
    58406.95 0 0 0
    58454.27 0 0 0
    58573.262 0 0 0
    58689.671 0 0 0
    58824.63 0 0 0
    59074.403 0 0 0
    59187.521 0 0 0
    59229.939 0 0 0
    59283.854 0 0 0
    59278.025 0 0 0
    59289.807 0 0 0
    59546.647 0 0 0
    59495.754 0 0 0
    59327.246 0 0 0
    59325.124 0 0 0
    59269.182 0 0 0
    59272.749 0 0 0
    59661.411 0 0 0
    59750.014 0 0 0
    59719.891 0 0 0
    59771.516 0 0 0
    59760.08 0 0 0
    59791.816 0 0 0
    60112.059 0 0 0
    60000.196 0 0 0
    59770.762 0 0 0
    59796.431 0 0 0
    59714.276 0 0 0
    59657.45 0 0 0
    59855.386 0 0 0
    59838.13 0 0 0
    59774.856 0 0 0
    59846.046 0 0 0
    59851.115 0 0 0
    59878.901 0 0 0
    60065.659 0 0 0
    60176.059 0 0 0
    60241.403 0 0 0
    60251.031 0 0 0
    60078.943 0 0 0
    59867.235 0 0 0
    59726.515 0 0 0
    59869.011 0 0 0
    59999.794 0 0 0
    59822.458 0 0 0
    59761.858 0 0 0
    59792.119 0 0 0
    59972.972 0 0 0
    60035.444 0 0 0
    60134.813 0 0 0
    60429.235 0 0 0
    60416.319 0 0 0
    60315.354 0 0 0
    60216.404 0 0 0
    60139.539 0 0 0
    60062.359 0 0 0
    59969.365 0 0 0
    59938.815 0 0 0
    59903.763 0 0 0
    59819.138 0 0 0
    59834.845 0 0 0
    59867.661 0 0 0
    59882.433 0 0 0
    59846.028 0 0 0
    59771.215 0 0 0
    59638.618 0 0 0
    59845.908 0 0 0
    60054.142 0 0 0
    60103.267 0 0 0
    59966.442 0 0 0
    59857.402 0 0 0
    59885.236 0 0 0
    59826.753 0 0 0
    59790.867 0 0 0
    59833.221 0 0 0
    59726.985 0 0 0
    59686.384 0 0 0
    59822.921 0 0 0
    59892.895 0 0 0
    59974.606 0 0 0
    60099.209 0 0 0
    59858.55 0 0 0
    59749.286 0 0 0
    59977.828 0 0 0
    60007.044 0 0 0
    59993.422 0 0 0
    59959.28 0 0 0
    59975.969 0 0 0
    60093.771 0 0 0
    60365.535 0 0 0
    60036.138 0 0 0
    59803.838 0 0 0
    59851.979 0 0 0
    59915.405 0 0 0
    59970.874 0 0 0
    60011.3 0 0 0
    59988.935 0 0 0
    60048.488 0 0 0
    60239.646 0 0 0
    59954.743 0 0 0
    59737.145 0 0 0
    59685.215 0 0 0
    59699.343 0 0 0
    59755.484 0 0 0
    59861.286 0 0 0
    59901.922 0 0 0
    59912.142 0 0 0
    59888.891 0 0 0
    59922.547 0 0 0
    59952.371 0 0 0
    59971.887 0 0 0
    59981.45 0 0 0
    59914.893 0 0 0
    59753.984 0 0 0
    59712.31 0 0 0
    59568.402 0 0 0
    59293.079 0 0 0
    59738.892 0 0 0
    59953.647 0 0 0
    59860.097 0 0 0
    59888.74 0 0 0
    59841.412 0 0 0
    59703.114 0 0 0
    59990.368 0 0 0
    59997.66 0 0 0
    59685.667 0 0 0
    59649.518 0 0 0
    59557.983 0 0 0
    59402.272 0 0 0
    59682.944 0 0 0
    59779.592 0 0 0
    59682.98 0 0 0
    59568.237 0 0 0
    59521.619 0 0 0
    59543.035 0 0 0
    59634.309 0 0 0
    59743.127 0 0 0
    59866.138 0 0 0
    59808.313 0 0 0
    59714.683 0 0 0
    59586.387 0 0 0
    59396.834 0 0 0
    59461.794 0 0 0
    59736.392 0 0 0
    59413.982 0 0 0
    59323.002 0 0 0
    59428.976 0 0 0
    59431.596 0 0 0
    59512.837 0 0 0
    59661.08 0 0 0
    59827.207 0 0 0
    59853.056 0 0 0
    59770.807 0 0 0
    59790.664 0 0 0
    59723.28 0 0 0
    59594.489 0 0 0
    59571.822 0 0 0
    59523.761 0 0 0
    59455.211 0 0 0
    59371.624 0 0 0
    59329.489 0 0 0
    59317.868 0 0 0
    59306.436 0 0 0
    59322.409 0 0 0
    59350.557 0 0 0
    59303.299 0 0 0
    59411.262 0 0 0
    59608.91 0 0 0
    59647.466 0 0 0
    59539.531 0 0 0
    59375.419 0 0 0
    59562.307 0 0 0
    59533.79 0 0 0
    59402.22 0 0 0
    59546.655 0 0 0
    59482.193 0 0 0
    59345.735 0 0 0
    59625.647 0 0 0
    59675.939 0 0 0
    59617.603 0 0 0
    59752.981 0 0 0
    59617.032 0 0 0
    59394.511 0 0 0
    59611.31 0 0 0
    59721.245 0 0 0
    59755.417 0 0 0
    59695.099 0 0 0
    59641.749 0 0 0
    59657.259 0 0 0
    60029.616 0 0 0
    59862.05 0 0 0
    59499.59 0 0 0
    59576.166 0 0 0
    59633.3 0 0 0
    59680.713 0 0 0
    59728.123 0 0 0
    59779.182 0 0 0
    59834.911 0 0 0
    59903.997 0 0 0
    59735.453 0 0 0
    59516.061 0 0 0
    59554.483 0 0 0
    59589.117 0 0 0
    59621.902 0 0 0
    59654.038 0 0 0
    59550.58 0 0 0
    59440.034 0 0 0
    59529.445 0 0 0
    59616.997 0 0 0
    59701.773 0 0 0
    59779.08 0 0 0
    59744.551 0 0 0
    59662.346 0 0 0
    59568.375 0 0 0
    59506.309 0 0 0
    59410.682 0 0 0
    59160.606 0 0 0
    59482.218 0 0 0
    59851.245 0 0 0
    59699.573 0 0 0
    59618.003 0 0 0
    59596.038 0 0 0
    59682.232 0 0 0
    59816.332 0 0 0
    59835.962 0 0 0
    59470.311 0 0 0
    59387.128 0 0 0
    59391.047 0 0 0
    59385.108 0 0 0
    59537.619 0 0 0
    59661.217 0 0 0
    59574.818 0 0 0
    59471.583 0 0 0
    59408.733 0 0 0
    59463.71 0 0 0
    59585.765 0 0 0
    59715.538 0 0 0
    59817.852 0 0 0
    59785.133 0 0 0
    59706.964 0 0 0
    59605.83 0 0 0
    59393.364 0 0 0
    59264.316 0 0 0
    59392.55 0 0 0
    59167.39 0 0 0
    59030.99 0 0 0
    59279.637 0 0 0
    59278.977 0 0 0
    59331.172 0 0 0
    59617.317 0 0 0
    59860.781 0 0 0
    59935.251 0 0 0
    59680.976 0 0 0
    59634.765 0 0 0
    59559.473 0 0 0
    59342.816 0 0 0
    59411.842 0 0 0
    59457.822 0 0 0
    59355.393 0 0 0
    59243.819 0 0 0
    59214.952 0 0 0
    59341.5 0 0 0
    59298.245 0 0 0
    59258.384 0 0 0
    59275.364 0 0 0
    59344.681 0 0 0
    59465.594 0 0 0
    59660.906 0 0 0
    59658.905 0 0 0
    59581.693 0 0 0
    59427.729 0 0 0
    59501.08 0 0 0
    59492.537 0 0 0
    59303.729 0 0 0
    59452.243 0 0 0
    59484.872 0 0 0
    59273.3 0 0 0
    59506.913 0 0 0
    59663.967 0 0 0
    59630.494 0 0 0
    59727.663 0 0 0
    59641.911 0 0 0
    59272.568 0 0 0
    59488.16 0 0 0
    59693.935 0 0 0
    59808.806 0 0 0
    59644.689 0 0 0
    59540.382 0 0 0
    59548.64 0 0 0
    59842.522 0 0 0
    59847.313 0 0 0
    59447.198 0 0 0
    59507.81 0 0 0
    59540.101 0 0 0
    59498.428 0 0 0
    59597.049 0 0 0
    59680.656 0 0 0
    59736.272 0 0 0
    59729.797 0 0 0
    59601.578 0 0 0
    59333.218 0 0 0
    59414.995 0 0 0
    59496.745 0 0 0
    59563.068 0 0 0
    59540.009 0 0 0
    59527.382 0 0 0
    59529.208 0 0 0
    59432.229 0 0 0
    59470.551 0 0 0
    59655.653 0 0 0
    59787.347 0 0 0
    59773.928 0 0 0
    59611.189 0 0 0
    59496.372 0 0 0
    59419.059 0 0 0
    59378.55 0 0 0
    59212.449 0 0 0
    59344.22 0 0 0
    59759.399 0 0 0
    59779.987 0 0 0
    59688.105 0 0 0
    59498.745 0 0 0
    59684.769 0 0 0
    59766.991 0 0 0
    59745.88 0 0 0
    59411.362 0 0 0
    59318.478 0 0 0
    59438.24 0 0 0
    59578.798 0 0 0
    59662.885 0 0 0
    59690.001 0 0 0
    59525.349 0 0 0
    59431.712 0 0 0
    59399.841 0 0 0
    59429.985 0 0 0
    59448.165 0 0 0
    59464.544 0 0 0
    59598.044 0 0 0
    59573.829 0 0 0
    59431.747 0 0 0
    59332.08 0 0 0
    59201.215 0 0 0
    59075.141 0 0 0
    59278.927 0 0 0
    59234.494 0 0 0
    59047.241 0 0 0
    59233.521 0 0 0
    59277.958 0 0 0
    59256.116 0 0 0
    59541.693 0 0 0
    59738.791 0 0 0
    59839.689 0 0 0
    59618.618 0 0 0
    59560.616 0 0 0
    59580.947 0 0 0
    59382.777 0 0 0
    59296.963 0 0 0
    59274.818 0 0 0
    59203.725 0 0 0
    59280.826 0 0 0
    59426.311 0 0 0
    59426.999 0 0 0
    59351.236 0 0 0
    59256.909 0 0 0
    59328.369 0 0 0
    59478.096 0 0 0
    59656.877 0 0 0
    59746.412 0 0 0
    59766.9 0 0 0
    59730.313 0 0 0
    59584.653 0 0 0
    59591.477 0 0 0
    59632.654 0 0 0
    59435.612 0 0 0
    59481.82 0 0 0
    59607.006 0 0 0
    59516.086 0 0 0
    59660.609 0 0 0
    59848.193 0 0 0
    59703.103 0 0 0
    59757.964 0 0 0
    59805.809 0 0 0
    59410.291 0 0 0
    59494.918 0 0 0
    59733.397 0 0 0
    59710.313 0 0 0
    59756.594 0 0 0
    59804.734 0 0 0
    59741.012 0 0 0
    59937.318 0 0 0
    60103.206 0 0 0
    59745.903 0 0 0
    59687.79 0 0 0
    59724.831 0 0 0
    59673.056 0 0 0
    59725.557 0 0 0
    59811.721 0 0 0
    59875.771 0 0 0
    59884.481 0 0 0
    59785.085 0 0 0
    59399.417 0 0 0
    59460.023 0 0 0
    59642.982 0 0 0
    59714.808 0 0 0
    59670.726 0 0 0
    59639.112 0 0 0
    59762.05 0 0 0
    59716.716 0 0 0
    59687.754 0 0 0
    59861.686 0 0 0
    59915.867 0 0 0
    59894.786 0 0 0
    59769.256 0 0 0
    59730.976 0 0 0
    59700.999 0 0 0
    59624.921 0 0 0
    59570.937 0 0 0
    59619.123 0 0 0
    59909.36 0 0 0
    59984.405 0 0 0
    59926.287 0 0 0
    59685.771 0 0 0
    59930.391 0 0 0
    60114.787 0 0 0
    59869.451 0 0 0
    59566.854 0 0 0
    59422.459 0 0 0
    59663.856 0 0 0
    59837.913 0 0 0
    59911.542 0 0 0
    59802.033 0 0 0
    59765.948 0 0 0
    59706.985 0 0 0
    59567.22 0 0 0
    59624.332 0 0 0
    59708.239 0 0 0
    59764.549 0 0 0
    59972.725 0 0 0
    60073.713 0 0 0
    59911.044 0 0 0
    59678.808 0 0 0
    59548.009 0 0 0
    59629.51 0 0 0
    59704.553 0 0 0
    59704.943 0 0 0
    59573.376 0 0 0
    59762.065 0 0 0
    59894.944 0 0 0
    59842.435 0 0 0
    60071.424 0 0 0
    60243.548 0 0 0
    60250.478 0 0 0
    60225.97 0 0 0
    60164.211 0 0 0
    60049.356 0 0 0
    59924.283 0 0 0
    59842.083 0 0 0
    59828.75 0 0 0
    59829.384 0 0 0
    59928.247 0 0 0
    60172.575 0 0 0
    60127.022 0 0 0
    60048.42 0 0 0
    59966.961 0 0 0
    60067.746 0 0 0
    60246.357 0 0 0
    60509.523 0 0 0
    60520.748 0 0 0
    60474.843 0 0 0
    60381.191 0 0 0
    60402.45 0 0 0
    60443.369 0 0 0
    60498.39 0 0 0
    60421.115 0 0 0
    60393.65 0 0 0
    60441.026 0 0 0
    60481.896 0 0 0
    60600.587 0 0 0
    60815.478 0 0 0
    60812.104 0 0 0
    60751.442 0 0 0
    60635.557 0 0 0
    60499.137 0 0 0
    60566.295 0 0 0
    60868.767 0 0 0
    60798.163 0 0 0
    60827.294 0 0 0
    60980.804 0 0 0
    60942.273 0 0 0
    61014.645 0 0 0
    61211.35 0 0 0
    60746.276 0 0 0
    60565.883 0 0 0
    60692.512 0 0 0
    60701.582 0 0 0
    60828.575 0 0 0
    61075.085 0 0 0
    61209.418 0 0 0
    61198.468 0 0 0
    61045.566 0 0 0
    60880.592 0 0 0
    60908.424 0 0 0
    61115.378 0 0 0
    61161.707 0 0 0
    61161.681 0 0 0
    61122.133 0 0 0
    61186.714 0 0 0
    61167.532 0 0 0
    61082.653 0 0 0
    61229.903 0 0 0
    61331.926 0 0 0
    61382.905 0 0 0
    61159.307 0 0 0
    61061.037 0 0 0
    61066.153 0 0 0
    61065.002 0 0 0
    61137.509 0 0 0
    61270.706 0 0 0
    61431.118 0 0 0
    61538.048 0 0 0
    61590.058 0 0 0
    61456.102 0 0 0
    61555.617 0 0 0
    61794.451 0 0 0
    61601.603 0 0 0
    61366.758 0 0 0
    61137.311 0 0 0
    61297.306 0 0 0
    61485.122 0 0 0
    61664.18 0 0 0
    61566.04 0 0 0
    61519.022 0 0 0
    61493.834 0 0 0
    61354.734 0 0 0
    61413.435 0 0 0
    61580.677 0 0 0
    61578.239 0 0 0
    61723.443 0 0 0
    61912.201 0 0 0
    61726.569 0 0 0
    61525.754 0 0 0
    61359.6 0 0 0
    61499.93 0 0 0
    61587.324 0 0 0
    61620.071 0 0 0
    61500.473 0 0 0
    61622.244 0 0 0
    61852.071 0 0 0
    61905.857 0 0 0
    62037.828 0 0 0
    62187.636 0 0 0
    62195.661 0 0 0
    62210.352 0 0 0
    62193.264 0 0 0
    61988.398 0 0 0
    61900.701 0 0 0
    61860.679 0 0 0
    61760.323 0 0 0
    61823.552 0 0 0
    61979.695 0 0 0
    62195.165 0 0 0
    62242.164 0 0 0
    62212.155 0 0 0
    62194.21 0 0 0
    62238.803 0 0 0
    62304.139 0 0 0
    62336.708 0 0 0
    62402.018 0 0 0
    62443.667 0 0 0
    62332.706 0 0 0
    62321.55 0 0 0
    62339.548 0 0 0
    62308.285 0 0 0
    62254.834 0 0 0
    62204.031 0 0 0
    62195.49 0 0 0
    62270.233 0 0 0
    62372.697 0 0 0
    62458.987 0 0 0
    62536.093 0 0 0
    62552.26 0 0 0
    62378.376 0 0 0
    62289.766 0 0 0
    62297.927 0 0 0
    62515.26 0 0 0
    62484.44 0 0 0
    62421.224 0 0 0
    62517.14 0 0 0
    62475.73 0 0 0
    62427.044 0 0 0
    62487.633 0 0 0
    62230.241 0 0 0
    61980.67 0 0 0
    62029.251 0 0 0
    62030.344 0 0 0
    62072.356 0 0 0
    62260.918 0 0 0
    62318.474 0 0 0
    62290.928 0 0 0
    62141.932 0 0 0
    62020.351 0 0 0
    61983.444 0 0 0
    62135.625 0 0 0
    62183.789 0 0 0
    62178.068 0 0 0
    62109.014 0 0 0
    62030.171 0 0 0
    61963.581 0 0 0
    61930.194 0 0 0
    62016.32 0 0 0
    62087.349 0 0 0
    62064.603 0 0 0
    61958.317 0 0 0
    61840.344 0 0 0
    61736.652 0 0 0
    61655.465 0 0 0
    61662.969 0 0 0
    61840.165 0 0 0
    61886.931 0 0 0
    61928.197 0 0 0
    62008.88 0 0 0
    61865.663 0 0 0
    61817.919 0 0 0
    62027.477 0 0 0
    61713.516 0 0 0
    61413.406 0 0 0
    61303.546 0 0 0
    61351.412 0 0 0
    61443.102 0 0 0
    61566.451 0 0 0
    61498.079 0 0 0
    61423.935 0 0 0
    61389.193 0 0 0
    61191.138 0 0 0
    61155.113 0 0 0
    61420.5 0 0 0
    61439.75 0 0 0
    61462.199 0 0 0
    61540.212 0 0 0
    61335.02 0 0 0
    61078.638 0 0 0
    60796.153 0 0 0
    60940.495 0 0 0
    61021.363 0 0 0
    60940.166 0 0 0
    60879.324 0 0 0
    60933.049 0 0 0
    61146.486 0 0 0
    61200.309 0 0 0
    61286.477 0 0 0
    61436.725 0 0 0
    61433.52 0 0 0
    61385.177 0 0 0
    61293.297 0 0 0
    60994.113 0 0 0
    60829.619 0 0 0
    60856.735 0 0 0
    60877.927 0 0 0
    60934.498 0 0 0
    61035.421 0 0 0
    61130.613 0 0 0
    61128.379 0 0 0
    61009.57 0 0 0
    60938.101 0 0 0
    60917.207 0 0 0
    60952.664 0 0 0
    61141.749 0 0 0
    61234.881 0 0 0
    61214.308 0 0 0
    61023.302 0 0 0
    60950.924 0 0 0
    61012.215 0 0 0
    60984.823 0 0 0
    60947.34 0 0 0
    60900.828 0 0 0
    60831.183 0 0 0
    60828.736 0 0 0
    60894.869 0 0 0
    60873.004 0 0 0
    60936.41 0 0 0
    61080.702 0 0 0
    60840.539 0 0 0
    60749.982 0 0 0
    60801.463 0 0 0
    60822.781 0 0 0
    60797.015 0 0 0
    60732.565 0 0 0
    60856.534 0 0 0
    60896.649 0 0 0
    60856.85 0 0 0
    60665.4 0 0 0
    60488.403 0 0 0
    60331.026 0 0 0
    60341.26 0 0 0
    60371.22 0 0 0
    60422.189 0 0 0
    60561.061 0.0002807 60454.2113 60618.1556
    60648.014 0.0002803 60448.6064 60615.5639
    60677.705 0.0002802 60443.007 60613.0677
    60455.332 0.0002812 60437.413 60610.671
    60317.155 0.0002818 60431.8248 60608.3777
    60260.587 0.0002821 60426.2424 60606.1919
    60429.848 0.0002813 60420.6651 60604.1174
    60466.526 0.0002812 60415.0935 60602.1589
    60398.599 0.0002815 60409.5272 60600.3211
    60274.63 0.000282 60403.9668 60598.6092
    60175.251 0.0002825 60398.4119 60597.0283
    60105.206 0.0002828 60392.8625 60595.584
    60162.445 0.0002826 60387.3187 60594.282
    60233.677 0.0002822 60381.7805 60593.1286
    60303.855 0.0002819 60376.2478 60592.1302
    60263.855 0.0002821 60370.7207 60591.2938
    60251.962 0.0002822 60365.1991 60590.6266
    60241.623 0.0002822 60359.6828 60590.1361
    60069.966 0.000283 60354.1723 60589.831
    59943.772 0.0002836 60348.6674 60589.7198
    59885.308 0.0002839 60343.168 60589.8116
    60142.775 0.0002827 60337.6743 60590.1163
    60252.254 0.0002821 60332.1861 60590.644
    60264.035 0.0002821 60326.7034 60591.4059
    60249.499 0.0002822 60321.2262 60592.4137
    60245.071 0.0002822 60315.7545 60593.6799
    60268.513 0.0002821 60310.2884 60595.2177
    60446.049 0.0002812 60304.8278 60597.0415
    60204.139 0.0002824 60299.3729 60599.1663
    59773.897 0.0002844 60293.9235 60601.6084
    59745.943 0.0002845 60288.4799 60604.3852
    59863.681 0.000284 60283.0416 60607.5146
    60057.958 0.0002831 60277.6089 60611.0169
    60209.033 0.0002824 60272.1815 60614.9129
    60122.856 0.0002828 60266.76 60619.2259
    59929.832 0.0002837 60261.3439 60623.9799
    59877.638 0.0002839 60255.9334 60629.2013
    59784.293 0.0002844 60250.5284 60634.9184
    59728.366 0.0002846 60245.1291 60641.1615
    59993.447 0.0002834 60239.7352 60647.9632
    60076.562 0.000283 60234.347 60655.3591
    60069.298 0.000283 60228.9642 60663.3873
    60078.654 0.000283 60223.5869 60672.0889
    59937.069 0.0002836 60218.2152 60681.5091
    59733.808 0.0002846 60212.8492 60691.6962
    59593.791 0.0002853 60207.4887 60702.7028
    59717.424 0.0002847 60202.1339 60714.5862
    59917.62 0.0002857 60196.7844 60727.4085
    59893.93 0.0002969 60191.4405 60741.2377
    59856.727 0.0003007 60186.1022 60756.148
    59854.137 0.0003007 60180.7694 60772.2204
    60026.723 0.0002999 60175.4422 60789.5439
    60196.996 0.000299 60170.1205 60808.2165
    60355.867 0.0002982 60164.8043 60828.3467
    60472.508 0.0002977 60159.4939 60850.053
    60516.015 0.0002974 60154.189 60873.4689
    60531.331 0.0002974 60148.8895 60898.7438
    60558.047 0.0002972 60143.5957 60926.0458
    60374.898 0.0002981 60138.3072 60955.5662
    60171.872 0.0002991 60133.0243 60987.526
    60211.716 0.0002989 60127.7471 61022.1814
    60361.462 0.0002982 60122.4756 61059.8348
    60580.275 0.0002971 60117.2093 61100.8466
    60889.761 0.0002956 60111.949 61145.6608
    61218.99 0.000294 60106.6939 61194.7936
    61496.202 0.0002927 60101.4444 61248.9095
    61574.52 0.0002923 60096.2006 61308.8229
    61799.117 0.0002913 60090.962 61375.5485
    62122.51 0.0002898 60085.7292 61450.353
    62592.423 0.0002876 60080.5019 61534.8127
    63108.233 0.0002852 60075.2802 61630.8813
    63643.776 0.0002828 60070.0642 61740.973
    64190.975 0.0002804 60064.8536 61868.0053
    64586.363 0.0002787 60059.6486 62015.5252
    64997.831 0.0002769 60054.4491 62187.745
    65603.677 0.0002744 60049.2551 62389.6053
    66282.616 0.0002716 60044.0667 62626.8017
    66976.577 0.0002688 60038.8838 62905.7816
    67647.599 0.0002661 60033.7064 63233.6875
    68294.081 0.0002636 60028.5348 63618.2533
    68985.513 0.0002609 60023.3688 64067.6256
    69817.667 0.0002578 60018.2082 64590.1201
    70431.513 0.0002556 60013.0532 65193.9043
    71082.711 0.0002532 60007.9034 65886.6359
    71993.12 0.00025 60002.7594 66674.9037
    72041.149 0.0002424 59997.6211 67563.8863
    72111.935 0.0002357 59992.4882 68556.6877
    72828.262 0.0002334 59987.3609 69653.7807
    73566.9 0.0002311 59982.2393 70852.3639
    74314.472 0.0002288 59977.1231 72145.663
    75069.348 0.0002265 59972.0125 73522.1241
    75977.976 0.0002238 59966.9074 74964.4945
    76933.609 0.000221 59961.8076 76448.7319
    77908.902 0.0002182 59956.7136 77942.8545
    78561.036 0.0002164 59951.6252 79405.9391
    79169.696 0.0002147 59946.5423 80787.7827
    79851.289 0.0002129 59941.4652 82029.9342
    80562.405 0.000211 59936.3934 83069.0361
    81252.223 0.0002092 59931.3272 83842.9594
    81882.878 0.0002076 59926.2665 84299.2922
    82364.649 0.0002064 59921.2112 84404.3273
    82726.968 0.0002055 59916.1618 84149.7351
    82910.094 0.000205 59911.1176 83554.271
    82404.715 0.0002063 59906.0792 82659.9373
    81767.339 0.0002079 59901.0463 81524.0464
    81141.763 0.0002095 59896.0192 80210.1084
    80447.86 0.0002113 59890.9975 78780.1424
    79548.109 0.0002137 59885.9811 77289.6211
    78282.631 0.0002172 59880.9702 75785.1935
    76963.455 0.0002209 59875.9652 74304.1277
    75594.679 0.0002249 59870.9656 72875.1983
    74152.624 0.0002293 59865.9715 71519.6659
    72823.818 0.0002335 59860.9831 70252.4362
    71543.553 0.0002376 59856.0004 69083.0893
    70315.766 0.0002418 59851.023 68016.7591
    69009.319 0.0002464 59846.0512 67054.8907
    67753.389 0.0002509 59841.085 66195.9099
    66604.179 0.0002552 59836.124 65435.8434
    65392.371 0.00026 59831.1689 64768.8968
    64263.046 0.0002645 59826.2193 64187.9811
    63284.086 0.0002686 59821.2753 63685.2081
    62792.402 0.0002707 59816.3369 63252.3084
    62342.327 0.0002727 59811.404 62880.9987
    61855.228 0.0002748 59806.4766 62563.2686
    61422.425 0.0002768 59801.5549 62291.5993
    61109.083 0.0002782 59796.6385 62059.1091
    60968.683 0.0002788 59791.7277 61859.6413
    60805.902 0.0002796 59786.8226 61687.7966
    60500.303 0.000281 59781.923 61538.9245
    59986.849 0.0002834 59777.0289 61409.0829
    59962.619 0.0002835 59772.1407 61294.9785
    59960.031 0.0002835 59767.2578 61193.8924
    59916.686 0.0002837 59762.3804 61103.6047
    59982.751 0.0002834 59757.5084 61022.3172
    59970.266 0.0002835 59752.6421 60948.5828
    59835.045 0.0002841 59747.7815 60881.2401
    59729.564 0.0002846 59742.9263 60819.3578
    59623.217 0.0002851 59738.0767 60762.1882
    59512.417 0.0002857 59733.2328 60709.1269
    59673.728 0.0002849 59728.3944 60659.6825
    59737.59 0.0002846 59723.5615 60613.4506
    59649.558 0.000285 59718.7341 60570.0955
    59555.671 0.0002855 59713.912 60529.3338
    59405.107 0.0002862 59709.0958 60490.9249
    59184.074 0.0002872 59704.2851 60454.6603
    59153.751 0.0002874 59699.48 60420.3581
    59232.259 0.000287 59694.6805 60387.858
    59429.918 0.0002861 59689.8866 60357.0177
    59302.537 0.0002973 59685.0981 60327.7095
    59212.053 0.000304 59680.3153 60299.819
    59182.107 0.0003041 59675.5378 60273.2422
    59317.17 0.0003034 59670.766 60247.8851
    59472.7 0.0003027 59665.9998 60223.6622
    59644.578 0.0003018 59661.239 60200.5002
    59733.398 0.0003013 59656.4839 60178.3175
    59753.391 0.0003012 59651.7346 60157.0542
    59700.465 0.0003015 59646.9907 60136.6495
    59641.061 0.0003018 59642.2522 60117.0483
    59485.285 0.0003026 59637.519 60098.1998
    59227.421 0.0003039 59632.7917 60080.0577
    59285.847 0.0003036 59628.07 60062.5785
    59383.247 0.0003031 59623.3538 60045.7223
    59517.164 0.0003024 59618.6432 60029.4523
    59554.786 0.0003022 59613.9382 60013.7345
    59614.288 0.0003019 59609.2387 59998.537
    59694.284 0.0003015 59604.5449 59983.8307
    59525.38 0.0003024 59599.8565 59969.5884
    59410.92 0.000303 59595.1733 59955.7843
    59352.849 0.0003033 59590.496 59942.3958
    59579.924 0.0003021 59585.8243 59929.4006
    59699.315 0.0003015 59581.1583 59916.7785
    59718.657 0.0003014 59576.4978 59904.5102
    59741.33 0.0003013 59571.8428 59892.5782
    59661.369 0.0003017 59567.1933 59880.9657
    59496.154 0.0003025 59562.5494 59869.6577
    59555.8 0.0003022 59557.9109 59858.6392
    59500.274 0.0003025 59553.2781 59847.8972
    59354.691 0.0003033 59548.6509 59837.419
    59461.804 0.0003027 59544.0291 59827.1924
    59421.364 0.0003029 59539.4131 59817.2069
    59271.483 0.0003037 59534.8029 59807.4521
    59421.839 0.0003029 59530.1978 59797.9176
    59463.664 0.0003027 59525.5985 59788.5949
    59428.373 0.0003029 59521.0043 59779.4748
    59586.186 0.0003021 59516.4161 59770.5502
    59503.378 0.0002961 59511.8333 59761.8131
    59248.897 0.0002869 59507.2562 59753.2565
    59258.64 0.0002869 59502.6847 59744.8739
    59337.548 0.0002865 59498.1187 59736.659
    59461.482 0.0002859 59493.5584 59728.6061
    59486.054 0.0002858 59489.0034 59720.7096
    59491.935 0.0002858 59484.454 59712.9644
    59490 0.0002858 59479.91 59705.3658
    59556.624 0.0002854 59475.3718 59697.9096
    59452.519 0.0002859 59470.8392 59690.5916
    59240.029 0.000287 59466.3121 59683.4078
    59164.316 0.0002873 59461.7908 59676.3549
    59078.291 0.0002878 59457.2749 59669.4291
    58993.738 0.0002882 59452.7645 59662.6276
    58989.564 0.0002882 59448.2598 59655.9476
    59078.509 0.0002878 59443.7604 59649.3862
    59218.196 0.0002871 59439.2666 59642.9414
    59261.883 0.0002869 59434.7786 59636.611
    59218.194 0.0002871 59430.2959 59630.3928
    59135.593 0.0002875 59425.819 59624.2853
    59188.695 0.0002872 59421.3479 59618.2872
    59214.697 0.0002871 59416.8819 59612.3963
    59212.955 0.0002871 59412.4217 59606.6122
    59131.947 0.0002875 59407.9667 59600.9335
    59144.221 0.0002874 59403.5176 59595.3599
    59187.233 0.0002872 59399.0741 59589.8907
    59060.58 0.0002878 59394.6361 59584.5253
    59061.821 0.0002878 59390.2036 59579.2638
    59126.647 0.0002875 59385.777 59574.1064
    59125.982 0.0002875 59381.3557 59569.0528
    59139.122 0.0002875 59376.94 59564.1038
    59151.426 0.0002874 59372.5299 59559.26
    59113.634 0.0002876 59368.1251 59554.5221
    59023.108 0.000288 59363.7259 59549.8915
    58931.117 0.0002885 59359.3327 59545.3697
    58987.214 0.0002882 59354.9446 59540.9578
    59080.949 0.0002877 59350.5626 59536.6584
    59182.171 0.0002872 59346.1859 59532.473
    59221.055 0.0002871 59341.8147 59528.4041
    59198.271 0.0002872 59337.4492 59524.4547
    59179.573 0.0002873 59333.089 59520.6276
    59331.093 0.0002865 59328.7346 59516.9264
    59283.318 0.0002868 59324.3856 59513.3548
    59107.238 0.0002876 59320.0423 59509.9169
    58783.368 0.0002892 59315.7045 59506.6176
    58795.964 0.0002891 59311.3728 59503.4621
    58923.981 0.0002885 59307.0462 59500.4641
    58873.99 0.0002887 59302.7252 59497.6124
    58928.256 0.0002885 59298.4095 59494.9221
    59000.531 0.0002881 59294.0996 59492.4011
    58954.763 0.0002884 59289.7954 59490.0573
    58902.145 0.0002886 59285.4966 59487.8992
    58851.35 0.0002889 59281.2036 59485.9366
    58819.239 0.000289 59276.9162 59484.1798
    58934.45 0.0002885 59272.6343 59482.6403
    59074.568 0.0002878 59268.3578 59481.3304
    59080.483 0.0002877 59264.087 59480.2642
    59020.619 0.000288 59259.8215 59479.4561
    58902.413 0.0002886 59255.5618 59478.9236
    58669.877 0.0002898 59251.3078 59478.6842
    58652.097 0.0002898 59247.0592 59478.7581
    58719.361 0.000292 59242.8165 59479.1673
    58797.252 0.000303 59238.5792 59479.9359
    58862.755 0.0003058 59234.3474 59481.0905
    58934.622 0.0003054 59230.1212 59482.6608
    59041.714 0.0003049 59225.9003 59484.6793
    59020.68 0.000305 59221.6854 59487.183
    59044.299 0.0003049 59217.4759 59490.2117
    59344.753 0.0003033 59213.2718 59493.8101
    59462.476 0.0003027 59209.0735 59498.029
    59504.955 0.0003025 59204.8813 59502.9245
    59506.396 0.0003025 59200.6941 59508.5584
    59350.9 0.0003033 59196.5125 59515.0014
    59146.797 0.0003043 59192.3362 59522.333
    58947.842 0.0003054 59188.1658 59530.6432
    59036.149 0.0003049 59184.0009 59540.0332
    59213.331 0.000304 59179.8417 59550.6192
    59392.305 0.0003031 59175.6881 59562.5341
    59449.711 0.0003028 59171.5402 59575.932
    59489.194 0.0003026 59167.3978 59590.9939
    59574.829 0.0003021 59163.2609 59607.9355
    59417.451 0.0003029 59159.1295 59627.0208
    59299.191 0.0003035 59155.0035 59648.58
    59448.682 0.0003028 59150.8832 59673.0407
    59655.315 0.0003017 59146.7687 59700.9698
    59794.972 0.000301 59142.6597 59733.1384
    59737.132 0.0003013 59138.5565 59770.6152
    59928.549 0.0003004 59134.4588 59814.8912
    60076.858 0.0002996 59130.3665 59868.0493
    59979.786 0.0003001 59126.2798 59932.9744
    60098.272 0.0002995 59122.1985 60013.6032
    60268.333 0.0002987 59118.123 60115.1974
    60437.857 0.0002978 59114.0531 60244.6069
    60785.098 0.0002961 59109.9888 60410.4817
    61120.739 0.0002945 59105.9301 60623.363
    61344.938 0.0002934 59101.8773 60895.5769
    62045.783 0.0002901 59097.8297 61240.8569
    62818.336 0.0002865 59093.7877 61673.6288
    63526.941 0.0002834 59089.7511 62207.9174
    64337.337 0.0002798 59085.7203 62855.9061
    65132.251 0.0002728 59081.6951 63626.1932
    65855.305 0.0002597 59077.6755 64521.8766
    66835.201 0.0002544 59073.6615 65538.575
    67872.959 0.0002505 59069.6533 66662.4613
    68927.211 0.0002466 59065.6503 67868.2916
    69967.995 0.000243 59061.6532 69117.3637
    70849.75 0.0002399 59057.6615 70355.4731
    71442.535 0.000238 59053.6752 71511.7014
    72062.388 0.0002359 59049.6948 72500.1871
    72443.426 0.0002347 59045.7199 73228.4399
    72391.205 0.0002348 59041.7505 73614.4737
    72273.733 0.0002352 59037.7871 73609.0896
    72036.599 0.000236 59033.8291 73212.442
    71611.561 0.0002374 59029.8766 72473.9598
    71322.041 0.0002384 59025.9296 71475.7561
    70913.979 0.0002397 59021.9879 70310.3237
    70276.335 0.0002419 59018.0522 69063.4474
    69514.173 0.0002446 59014.1221 67805.9617
    68597.202 0.0002478 59010.1975 66591.9748
    67459.415 0.000252 59006.2786 65460.1074
    66733.12 0.0002548 59002.3654 64435.5317
    65972.162 0.0002577 58998.4576 63532.0204
    65077.684 0.0002612 58994.5557 62753.9041
    64096.795 0.0002652 58990.6588 62098.0481
    63263.6 0.0002687 58986.7677 61555.8284
    62666.05 0.0002713 58982.8824 61115.0482
    61942.521 0.0002745 58979.0026 60761.6746
    61368.773 0.000277 58975.1285 60481.2848
    61030.511 0.0002785 58971.2601 60260.1493
    60674.683 0.0002802 58967.3972 60085.9516
    60410.465 0.0002814 58963.5397 59948.1609
    60276.5 0.000282 58959.688 59838.1375
    59981.779 0.0002834 58955.8416 59749.0401
    59765.846 0.0002844 58952.001 59675.616
    59674.789 0.0002849 58948.1658 59613.9343
    59636.205 0.0002851 58944.3365 59561.1157
    59573.416 0.0002854 58940.513 59515.0805
    59473.847 0.0002858 58936.6949 59474.3394
    59500.896 0.0002857 58932.8822 59437.8262
    59494.142 0.0002857 58929.0752 59404.7705
    59434.12 0.000286 58925.2735 59374.6056
    59508.27 0.0002857 58921.4778 59346.9057
    59458.094 0.0002859 58917.6877 59321.3397
    59246.76 0.0002869 58913.9031 59297.644
    58955.77 0.0002883 58910.1241 59275.6022
    58905.285 0.0002886 58906.351 59255.0339
    59143.413 0.0002874 58902.5832 59235.7839
    59111.961 0.0002876 58898.8211 59217.7195
    59082.446 0.0002877 58895.0642 59200.724
    59067.13 0.0002878 58891.3132 59184.696
    59089.193 0.0002877 58887.5679 59169.5455
    59048.633 0.0002879 58883.8283 59155.1926
    58937.585 0.0002884 58880.0941 59141.5663
    59008.775 0.0002881 58876.3658 59128.604
    59007.841 0.0002881 58872.6428 59116.2486
    58925.566 0.0002885 58868.9256 59104.4501
    58969.42 0.0002883 58865.214 59093.1632
    58992.369 0.0002882 58861.5075 59082.3462
    58991.99 0.0002882 58857.8072 59071.9637
    58656.749 0.0002898 58854.112 59061.9813
    58594.453 0.0002901 58850.4228 59052.3699
    58806.175 0.0002891 58846.7395 59043.1172
    58774.901 0.0003005 58843.0614 59034.1675
    58779.832 0.0003062 58839.389 59025.5138
    58819.847 0.000306 58835.7222 59017.1355
    58859.272 0.0003058 58832.0607 59009.0137
    58903.221 0.0003056 58828.4051 59001.1317
    58955.151 0.0003053 58824.755 58993.4735
    59188.791 0.0003041 58821.1107 58986.0249
    59298.949 0.0003035 58817.4719 58978.7726
    59295.631 0.0003036 58813.8389 58971.7044
    59243.469 0.0003038 58810.2114 58964.8091
    59143.837 0.0003043 58806.5897 58958.0766
    59000.4 0.0003051 58802.9729 58951.4965
    58800.896 0.0003061 58799.3622 58945.0612
    58760.052 0.0003063 58795.757 58938.7618
    58856.469 0.0003058 58792.1577 58932.5914
    59006.216 0.0003051 58788.5638 58926.5422
    59106.663 0.0003045 58784.9758 58920.6085
    59157.795 0.0003043 58781.3932 58914.7835
    59051.758 0.0003048 58777.8162 58909.0621
    58931.468 0.0003054 58774.2449 58903.4388
    58810.976 0.0003061 58770.6787 58897.9083
    58860.809 0.0003058 58767.1186 58892.4672
    59003.42 0.0003051 58763.564 58887.1103
    59198.557 0.0003041 58760.0151 58881.8341
    59142.331 0.0003043 58756.4721 58876.635
    59194.712 0.0003041 58752.9345 58871.509
    59301.489 0.0003035 58749.4023 58866.4528
    59096.059 0.0003046 58745.8758 58861.4638
    58982.833 0.0003052 58742.3548 58856.5388
    58939.657 0.0003054 58738.8393 58851.6752
    58936.824 0.0003054 58735.3297 58846.8716
    58986.564 0.0003052 58731.826 58842.1239
    59051.946 0.0003048 58728.3277 58837.4302
    58916.624 0.0003055 58724.8351 58832.7889
    58968.632 0.0003052 58721.3482 58828.1977
    59132.225 0.0003044 58717.8667 58823.6547
    59171.676 0.0003042 58714.3905 58819.1578
    59201.847 0.000304 58710.9202 58814.706
    59186.688 0.0003028 58707.4557 58810.2978
    58855.668 0.0002931 58703.9967 58805.9312
    58784.99 0.0002892 58700.5434 58801.605
    58880.198 0.0002887 58697.0959 58797.3179
    58995.903 0.0002882 58693.6538 58793.0685
    59117.798 0.0002876 58690.2174 58788.8557
    59195.636 0.0002872 58686.7866 58784.6782
    58945.283 0.0002884 58683.361 58780.5347
    58967.367 0.0002883 58679.9414 58776.4249
    59091.109 0.0002877 58676.5275 58772.3475
    58847.656 0.0002889 58673.1191 58768.3014
    58754.028 0.0002893 58669.7167 58764.2862
    58715.769 0.0002895 58666.3196 58760.3004
    58503.962 0.0002906 58662.9282 58756.3436
    58621.322 0.00029 58659.5422 58752.4148
    58869.48 0.0002888 58656.1618 58748.5134
    58848.153 0.0002889 58652.7871 58744.6389
    58758.123 0.0002893 58649.4182 58740.7906
    58642.347 0.0002899 58646.0549 58736.9678
    58580.58 0.0002902 58642.6972 58733.1701
    58678.602 0.0002897 58639.3455 58729.3969
    58834.422 0.0002889 58635.9991 58725.6473
    58876.563 0.0002887 58632.6585 58721.9213
    58767.777 0.0002893 58629.3229 58718.2174
    58624.995 0.00029 58625.9934 58714.5364
    58666.676 0.0002898 58622.6695 58710.8774
    58607.586 0.0002901 58619.3512 58707.2399
    58541.66 0.0002904 58616.0388 58703.6237
    58654.234 0.0002898 58612.7321 58700.0284
    58647.004 0.0002899 58609.4306 58696.4531
    58607.832 0.0002901 58606.135 58692.898
    58661.385 0.0002898 58602.8449 58689.3629
    58557.828 0.0002903 58599.5602 58685.8466
    58436.55 0.0002909 58596.2813 58682.3497
    58515.969 0.0002905 58593.0083 58678.8718
    58623.918 0.00029 58589.7406 58675.4122
    58687.862 0.0002897 58586.4791 58671.9714
    58540.691 0.0002904 58583.2229 58668.5483
    58614.382 0.00029 58579.9723 58665.1431
    58729.448 0.0002895 58576.7271 58661.7551
    58674.52 0.0002897 58573.4877 58658.3848
    58725.478 0.0002895 58570.2539 58655.0315
    58765.27 0.0002893 58567.0261 58651.6956
    58626.916 0.00029 58563.8036 58648.3762
    58544.84 0.0002904 58560.5869 58645.0736
    58520.042 0.0002905 58557.376 58641.7877
    58614.526 0.00029 58554.1705 58638.5178
    58662.733 0.0002898 58550.9707 58635.2642
    58671.753 0.0002897 58547.7762 58632.0262
    58609.561 0.0002901 58544.5875 58628.8044
    58603.508 0.0002901 58541.4048 58625.5986
    58589.058 0.0002902 58538.2275 58622.4083
    58492.465 0.0002906 58535.056 58619.2337
    58564.811 0.0002903 58531.8902 58616.0746
    58648.872 0.0002899 58528.73 58612.9308
    58609.215 0.0002901 58525.5754 58609.8024
    58607.068 0.0002901 58522.4263 58606.6888
    58584.656 0.0002902 58519.2826 58603.5902
    58474.623 0.0002907 58516.1449 58600.5071
    58350.755 0.0002913 58513.0129 58597.4389
    58337.745 0.0002914 58509.8862 58594.3853
    58627.429 0.00029 58506.7659 58591.3474
    58677.085 0.0002984 58503.6507 58588.3237
    58667.896 0.0003068 58500.5412 58585.3149
    58681.717 0.0003067 58497.4373 58582.3207
    58735.875 0.0003065 58494.3389 58579.3411
    58745.562 0.0003064 58491.2462 58576.3763
    58620.866 0.0003071 58488.1594 58573.4263
    58814.512 0.000306 58485.0782 58570.4909
    59016.454 0.000305 58482.0027 58567.5703
    59047.15 0.0003048 58478.9329 58564.6644
    58994.115 0.0003051 58475.8687 58561.7729
    58917.397 0.0003055 58472.81 58558.896
    58833.319 0.0003059 58469.7566 58556.0336
    58700.038 0.0003066 58466.7094 58553.1861
    58628.83 0.000307 58463.6679 58550.3533
    58716.298 0.0003066 58460.6316 58547.5349
    58864.474 0.0003058 58457.6013 58544.7314
    58969.156 0.0003052 58454.5769 58541.943
    58955.723 0.0003053 58451.5579 58539.169
    58871.208 0.0003058 58448.5447 58536.41
    58732.395 0.0003065 58445.5368 58533.6654
    58514.194 0.0003076 58442.5343 58530.9356
    58689.373 0.0003067 58439.538 58528.2212
    58927.645 0.0003055 58436.5473 58525.5218
    59139.784 0.0003044 58433.562 58522.8372
    59117.857 0.0003045 58430.5828 58520.1682
    59071.527 0.0003047 58427.6093 58517.5143
    59059.593 0.0003048 58424.6412 58514.8755
    58939.115 0.0003054 58421.6785 58512.2519
    58825.118 0.000306 58418.7215 58509.6436
    58756.261 0.0003064 58415.7702 58507.051
    58799.2 0.0003061 58412.8248 58504.4742
    58850.725 0.0003059 58409.885 58501.9131
    58886.019 0.0003057 58406.9508 58499.3678
    58798.676 0.0003061 58404.0226 58496.8387
    58814.003 0.000306 58401.0998 58494.3254
    59031.872 0.0003049 58398.1824 58491.828
    59056.256 0.0003048 58395.2707 58489.3469
    59035.947 0.0003004 58392.3648 58486.8824
    58986.808 0.0002894 58389.4648 58484.8963
    58717.849 0.0002895 58386.5702 58482.4654
    58580.859 0.0002902 58383.6814 58480.0516
    58693.876 0.0002896 58380.7985 58477.6548
    58819.593 0.000289 58377.921 58475.2751
    58928.792 0.0002885 58375.0491 58472.9125
    59010.821 0.0002881 58372.183 58470.5675
    58837.186 0.0002889 58369.322 58468.2397
    58791.701 0.0002892 58366.4673 58465.9303
    58973.101 0.0002883 58363.618 58463.6387
    58768.674 0.0002893 58360.7743 58461.3653
    58659.675 0.0002898 58357.9369 58459.1109
    58738.183 0.0002894 58355.1046 58456.8745
    58505.819 0.0002906 58352.2784 58454.6575
    58477.322 0.0002907 58349.4572 58452.4589
    58763.662 0.0002893 58346.642 58450.2799
    58727.409 0.0002895 58343.8322 58448.1202
    58687.337 0.0002897 58341.0285 58445.9807
    58675.443 0.0002897 58338.2303 58443.8613
    58582.107 0.0002902 58335.4379 58441.7621
    58597.019 0.0002901 58332.6514 58439.6839
    58756.916 0.0002893 58329.8702 58437.6261
    58790.936 0.0002892 58327.0948 58435.5897
    58696.437 0.0002896 58324.3245 58433.5743
    58452.836 0.0002908 58321.5605 58431.5812
    58469.475 0.0002908 58318.8019 58429.61
    58491.978 0.0002906 58316.0491 58427.6615
    58505.897 0.0002906 58313.3021 58425.7359
    58650.091 0.0002899 58310.5609 58423.8335
    58714.608 0.0002895 58307.8251 58421.9545
    58681.089 0.0002897 58305.0952 58420.0995
    58745.454 0.0002894 58302.3709 58418.2689
    58692.435 0.0002896 58299.6517 58416.4625
    58504.969 0.0002906 58296.9388 58414.6817
    58582.508 0.0002902 58294.2314 58412.9265
    58654.632 0.0002898 58291.5294 58411.197
    58714.146 0.0002895 58288.8338 58409.4948
    58665.194 0.0002898 58286.1437 58407.8194
    58663.286 0.0002898 58283.459 58406.1714
    58712.207 0.0002895 58280.7798 58404.5511
    58687.411 0.0002897 58278.1062 58402.9594
    58665.941 0.0002898 58275.4386 58401.397
    58648.119 0.0002899 58272.7766 58399.8644
    58493.736 0.0002906 58270.1206 58398.3622
    58423.37 0.000291 58267.4698 58396.8907
    58435.237 0.0002909 58264.8252 58395.4511
    58457.526 0.0002908 58262.1862 58394.0437
    58515.438 0.0002905 58259.5525 58392.669
    58603.204 0.0002901 58256.9243 58391.3275
    58481.635 0.0002907 58254.3023 58390.0209
    58445.587 0.0002909 58251.6857 58388.7491
    58484.469 0.0002907 58249.0749 58387.5134
    58399.451 0.0002911 58246.4699 58386.3144
    58479.585 0.0002907 58243.8707 58385.1532
    58692.291 0.0002896 58241.277 58384.0302
    58522.154 0.0002905 58238.689 58382.9466
    58464.11 0.0002908 58236.1067 58381.9042
    58497.39 0.0002906 58233.5295 58380.9016
    58425.187 0.000291 58230.9586 58379.9418
    58298.048 0.0002916 58228.3934 58379.0254
    58153.048 0.0002923 58225.8337 58378.1533
    58523.609 0.0002905 58223.2802 58377.3273
    58667.976 0.0002959 58220.7319 58376.5476
    58631.366 0.000307 58218.1894 58375.816
    58600.328 0.0003072 58215.6523 58375.1334
    58609.07 0.0003071 58213.1209 58374.5014
    58641.103 0.000307 58210.5956 58373.9218
    58568.612 0.0003073 58208.0756 58373.3953
    58687.859 0.0003067 58205.5616 58372.924
    58926.352 0.0003055 58203.0531 58372.509
    58865.194 0.0003058 58200.5505 58372.1524
    58799.711 0.0003061 58198.0537 58371.8555
    58726.848 0.0003065 58195.5624 58371.6201
    58607.611 0.0003071 58193.0763 58371.4476
    58511.722 0.0003076 58190.5964 58371.341
    58457.039 0.0003079 58188.1222 58371.3037
    58647.324 0.0003069 58185.6537 58371.3338
    58769.162 0.0003063 58183.1908 58371.4352
    58830.905 0.000306 58180.734 58371.6109
    58769.476 0.0003063 58178.2825 58371.8625
    58726.114 0.0003065 58175.8366 58372.1927
    58678.007 0.0003068 58173.3967 58372.6043
    58493.803 0.0003077 58170.9619 58373.0994
    58603.459 0.0003072 58168.533 58373.6815
    58870.859 0.0003058 58166.1101 58374.3535
    58926.102 0.0003055 58163.6927 58375.1183
    58887.921 0.0003057 58161.2815 58375.9796
    58804.045 0.0003061 58158.8757 58376.9402
    58799.639 0.0003061 58156.4755 58378.0035
    58767.306 0.0003063 58154.081 58379.1738
    58704.921 0.0003066 58151.6918 58380.4542
    58554.125 0.0003074 58149.3086 58381.8498
    58588.4 0.0003072 58146.9312 58383.3646
    58713.73 0.0003066 58144.5594 58385.0345
    58752.535 0.0003064 58142.1934 58388.3569
    58697.712 0.0003067 58139.8334 58390.2593
    58621.45 0.0003071 58137.4789 58392.3003
    58715.415 0.0003066 58135.1299 58394.4851
    58797.243 0.0003061 58132.7863 58396.8198
    58836.854 0.0003041 58130.4489 58399.3111
    58685.612 0.0002934 58128.1172 58401.9649
    58487.176 0.0002907 58125.791 58404.9705
    58329.2 0.0002914 58123.4707 58407.9708
    58495.226 0.0002906 58121.1562 58411.1554
    58687.498 0.0002897 58118.8472 58414.532
    58856.096 0.0002888 58116.544 58418.1095
    58851.456 0.0002889 58114.2463 58421.8966
    58750.622 0.0002894 58111.9539 58425.9025
    58639.237 0.0002899 58109.6679 58430.1383
    58684.686 0.0002897 58107.3876 58434.6141
    58542.346 0.0002904 58105.1128 58439.341
    58375.814 0.0002912 58102.8442 58444.3315
    58469.982 0.0002908 58100.5807 58449.5973
    58294.425 0.0002916 58098.3229 58455.1538
    58131.465 0.0002924 58096.0711 58461.0133
    58495.6 0.0002906 58093.8245 58467.1914
    58603.055 0.0002901 58091.584 58473.7052
    58606.849 0.0002901 58089.349 58480.5718
    58628.59 0.00029 58087.1199 58487.8097
    58566.942 0.0002903 58084.8965 58495.4387
    58513.956 0.0002905 58082.6792 58503.4801
    58615.644 0.00029 58080.4671 58511.9557
    58653.611 0.0002898 58078.2611 58520.8904
    58616.758 0.00029 58076.0598 58530.3088
    58406.461 0.0002911 58073.8649 58540.2401
    58361.944 0.0002913 58071.676 58550.7136
    58357.237 0.0002913 58069.4926 58561.7609
    58279.112 0.0002917 58067.3149 58573.4164
    58334.831 0.0002914 58065.1433 58585.7172
    58399.96 0.0002911 58062.977 58598.7024
    58343.061 0.0002914 58060.8165 58612.4154
    58449.958 0.0002909 58058.6614 58626.9018
    58521.38 0.0002905 58056.512 58642.2121
    58315.256 0.0002915 58054.3684 58658.4003
    58401.244 0.0002911 58052.2305 58675.5248
    58578.104 0.0002902 58050.0988 58693.6498
    58739.954 0.0002894 58047.9729 58712.8436
    58702.162 0.0002896 58045.8523 58733.1807
    58665.112 0.0002898 58043.7375 58754.7431
    58804.343 0.0002891 58041.6281 58777.6194
    58825.896 0.000289 58039.5241 58801.9082
    58785.853 0.0002892 58037.4267 58827.7139
    58675.955 0.0002897 58035.3345 58855.1534
    58555.486 0.0002903 58033.2483 58884.3554
    58475.498 0.0002907 58031.1675 58915.4605
    58506.647 0.0002906 58029.0932 58948.6263
    58634.384 0.0002899 58027.0238 58984.0248
    58783.178 0.0002892 58024.9605 59021.8517
    58918.906 0.0002885 58022.9023 59062.3246
    58811.267 0.0002891 58020.8503 59105.6929
    58724.102 0.0002895 58018.8041 59152.2406
    58834.377 0.0002889 58016.7636 59202.298
    58717.773 0.0002895 58014.7287 59256.2522
    58666.277 0.0002898 58012.6999 59314.5647
    58889.498 0.0002887 58010.6768 59377.7905
    58820.94 0.000289 58008.659 59446.6066
    58776.118 0.0002892 58006.647 59521.848
    58932.288 0.0002885 58004.6403 59604.551
    58846.526 0.0002889 58002.6398 59696.0112
    58782.307 0.0002892 58000.645 59797.8481
    58876.146 0.0002887 57998.656 59912.088
    59049.715 0.0002879 57996.6728 60041.254
    59183.254 0.0002909 57994.6954 60188.4712
    59201.939 0.0003021 57992.7233 60357.5745
    59195.35 0.0003041 57990.7571 60553.2186
    59268.298 0.0003037 57988.7961 60780.9814
    59506.119 0.0003025 57986.8415 61047.4507
    59796.856 0.000301 57984.8925 61360.2714
    60134.92 0.0002993 57982.9488 61728.1548
    60543.45 0.0002973 57981.0113 62160.823
    60774.456 0.0002962 57979.0801 62668.8676
    61071.177 0.0002947 57977.154 63263.524
    61543.327 0.0002925 57975.2333 63956.3432
    62028.045 0.0002902 57973.3184 64758.7548
    62698.144 0.0002831 57971.4095 65681.53
    63689.065 0.0002682 57969.5061 66734.1467
    64916.111 0.0002619 57967.6087 67924.0785
    66323.449 0.0002563 57965.7169 69256.0207
    67974.539 0.0002501 57963.8312 70731.0409
    69486.738 0.0002447 57961.951 72345.6848
    71138.54 0.000239 57960.076 74090.981
    73050.093 0.0002327 57958.2074 75951.3187
    74955.437 0.0002268 57956.3438 77903.1281
    77089.672 0.0002205 57954.4863 79913.3535
    79585.732 0.0002136 57952.6348 81937.8173
    81482.772 0.0002086 57950.7887 83919.804
    83286.382 0.0002041 57948.9488 85789.5312
    85057.685 0.0001999 57947.1143 87465.7487
    86532.193 0.0001965 57945.2855 88860.3189
    87749.878 0.0001937 57943.4624 89887.4339
    88638.046 0.0001918 57941.6446 90475.5914
    88937.477 0.0001911 57939.8331 90580.3606
    89191.857 0.0001906 57938.0271 90193.4479
    89466.079 0.00019 57936.227 89344.4805
    88883.063 0.0001913 57934.4325 88094.761
    88132.451 0.0001929 57932.6443 86525.5909
    87258 0.0001948 57930.8614 84725.3969
    85918.707 0.0001979 57929.0841 82779.1832
    84471.076 0.0002013 57927.312 80762.0453
    82929.333 0.000205 57925.5464 78736.3436
    81441.547 0.000201 57923.7864 76751.5188
    79616.39 0.000201 57922.032 74845.2005
    77352.888 0.0002069 57920.2833 73044.8416
    75447.49 0.0002121 57918.5412 71369.3089
    73645.648 0.0002173 57916.8037 69830.2801
    71944.987 0.0002224 57915.0724 68433.4541
    70165.219 0.0002281 57913.347 67179.5923
    68455.279 0.0002337 57911.6263 66065.4548
    66834.262 0.0002394 57909.9122 65084.6641
    65537.104 0.0002441 57908.2038 64228.5133
    64279.521 0.0002489 57906.501 63486.704
    63051.553 0.0002538 57904.8044 62848.0195
    62331.731 0.0002567 57903.1133 62300.9009
    61562.702 0.0002599 57901.4278 61833.9314
    60718.507 0.0002635 57899.7477 61436.2064
    60520.944 0.0002644 57898.0733 61097.6104
    60311.014 0.0002653 57896.4048 60808.9848
    60069.377 0.0002664 57894.7424 60562.2242
    59851.374 0.0002673 57893.0853 60350.2891
    59661.777 0.0002682 57891.4341 60167.1774
    59501.663 0.0002689 57889.7895 60007.8493
    59424.177 0.0002692 57888.1496 59868.1287
    59372.37 0.0002695 57886.5158 59744.5999
    59345.981 0.0002696 57884.8871 59634.4932
    59140.332 0.0002705 57883.2647 59535.582
    58954.973 0.0002714 57881.6479 59446.0809
    58790.229 0.0002722 57880.0369 59364.5647
    58691.148 0.0002726 57878.4317 59289.894
    58658.462 0.0002728 57876.8326 59221.1528
    58687.974 0.0002726 57875.2387 59157.6008
    58646.416 0.0002728 57873.6508 59098.634
    58669.795 0.0002727 57872.0686 59043.754
    58745.061 0.0002724 57870.4913 58992.5431
    58494.092 0.0002735 57868.9206 58944.6498
    58446.435 0.0002738 57867.3553 58899.7704
    58583.214 0.0002731 57865.7961 58857.6424
    58805.146 0.0002721 57864.2431 58818.0355
    58855.81 0.0002718 57862.6953 58780.7443
    58762.508 0.0002723 57861.1529 58745.6013
    58764.486 0.0002723 57859.6164 58712.4147
    58738.598 0.0002724 57858.0855 58681.0514
    58687.906 0.0002726 57856.5602 58651.3777
    58607.798 0.000273 57855.0413 58623.273
    58478.006 0.0002736 57853.5274 58596.6257
    58328.125 0.0002743 57852.0198 58571.3361
    58510.43 0.0002735 57850.5184 58547.3115
    58583.874 0.0002731 57849.0222 58524.4667
    58574.726 0.0002732 57847.5316 58502.7242
    58602.084 0.000273 57846.0465 58482.0127
    58571.582 0.0002732 57844.5673 58462.2668
    58501.149 0.0002735 57843.094 58443.426
    58479.047 0.0002736 57841.6265 58425.4343
    58460.529 0.0002737 57840.1647 58408.2401
    58454.372 0.0002737 57838.7091 58391.796
    58557.668 0.0002732 57837.2587 58376.0568
    58445.592 0.0002738 57835.8141 58360.9822
    58227.219 0.0002748 57834.3753 58346.5343
    58474.054 0.0002736 57832.9415 58332.6768
    58414.02 0.0002739 57831.5142 58319.3784
    58178.738 0.000275 57830.0926 58306.6077
    58259.976 0.0002746 57828.6767 58294.3364
    58302.253 0.0002744 57827.2668 58282.5381
    58325.475 0.0002755 57825.8625 58271.1876
    58404.744 0.0002865 57824.464 58260.2621
    58298.524 0.0002916 57823.0709 58249.7394
    58122.278 0.0002925 57821.6831 58239.5992
    58319.222 0.0002915 57820.3017 58229.8238
    58451.048 0.0002908 57818.9261 58220.3947
    58550.93 0.0002903 57817.5557 58211.2949
    58709.226 0.0002896 57816.1915 58202.5091
    58689.228 0.0002897 57814.8335 58194.0232
    58576.094 0.0002902 57813.4808 58185.8222
    58548.771 0.0002904 57812.1339 58177.8938
    58419.675 0.000291 57810.7921 58170.225
    58256.016 0.0002901 57809.4563 58162.8051
    58239.927 0.0002787 57808.1262 58155.6231
    58313.321 0.0002744 57806.8024 58148.6706
    58453.734 0.0002737 57805.484 58141.9345
    58694.855 0.0002726 57804.1719 58135.4077
    58589.083 0.0002731 57802.865 58129.0808
    58357.095 0.0002742 57801.5641 58122.9462
    58446.061 0.0002738 57800.2686 58116.9958
    58335.501 0.0002743 57798.9784 58111.222
    58213.047 0.0002749 57797.6943 58105.6189
    58554.207 0.0002733 57796.4164 58100.18
    58608.575 0.000273 57795.144 58094.8984
    58537.37 0.0002733 57793.8779 58089.769
    58547.359 0.0002733 57792.6168 58084.7851
    58521.296 0.0002734 57791.3617 58079.9421
    58470.337 0.0002736 57790.112 58075.2346
    58384.67 0.000274 57788.8681 58070.6583
    58335.117 0.0002743 57787.6299 58066.2085
    58340.946 0.0002742 57786.3979 58061.8813
    58513.357 0.0002734 57785.171 58057.6717
    58459.092 0.0002737 57783.9503 58053.5768
    58359.222 0.0002742 57782.7359 58049.593
    58483.292 0.0002736 57781.5266 58045.7156
    58488.876 0.0002736 57780.3231 58041.942
    58477.969 0.0002736 57779.125 58038.2685
    58598.95 0.000273 57777.9327 58034.6925
    58613.141 0.000273 57776.7463 58031.2112
    58533.072 0.0002733 57775.5657 58027.8219
    58266.884 0.0002746 57774.391 58024.5217
    58303.786 0.0002744 57773.2226 58021.3089
    58473.282 0.0002736 57772.059 58018.1794
    58689.326 0.0002726 57770.9015 58015.1322
    58650.797 0.0002728 57769.7497 58012.1649
    58557.055 0.0002732 57768.6029 58009.2744
    58600.716 0.000273 57767.4624 58006.4612
    58520.808 0.0002734 57766.3279 58003.7213
    58415.561 0.0002739 57765.1988 58001.053
    58372.586 0.0002741 57764.0762 57998.456
    58291.894 0.0002745 57762.9587 57995.9836
    58214.184 0.0002748 57761.8471 57993.5219
    58185.696 0.000275 57760.7409 57991.1255
    58324.819 0.0002743 57759.6405 57988.7933
    58448.81 0.0002737 57758.5459 57986.5242
    58365.186 0.0002741 57757.4571 57984.3166
    58344.587 0.0002742 57756.3739 57982.1694
    58345.349 0.0002742 57755.2968 57980.0815
    58349.782 0.0002742 57754.2259 57978.0523
    58406.513 0.0002739 57753.16 57976.0793
    58478.278 0.0002736 57752.1 57974.1624
    58547.715 0.0002733 57751.0453 57972.3
    58391.889 0.000274 57749.9964 57970.4918
    58223.699 0.0002748 57748.9536 57968.7372
    58192.341 0.0002749 57747.9168 57967.0352
    58124.136 0.0002753 57746.8855 57965.3846
    58074.21 0.0002755 57745.8603 57963.7853
    58094.864 0.0002754 57744.8404 57962.2356
    58095.231 0.0002754 57743.8263 57960.7355
    58098.837 0.0002754 57742.8179 57959.2841
    58122.886 0.0002753 57741.8145 57957.8803
    58070.065 0.0002755 57740.8177 57956.5251
    58079.558 0.0002755 57739.8266 57955.217
    58275.872 0.0002746 57738.8412 57953.9556
    58417.449 0.0002739 57737.8618 57952.7406
    58500.185 0.0002735 57736.8879 57951.5712
    58481.907 0.0002736 57735.9199 57950.4475
    58464.037 0.0002737 57734.9572 57949.3682
    58446.185 0.0002738 57734 57948.3335
    58428.173 0.0002738 57733.049 57947.3452
    58386.203 0.000274 57732.1037 57946.3994
    58311.279 0.0002744 57731.164 57945.4972
    58179.441 0.000275 57730.2301 57944.6388
    58263.205 0.0002746 57729.3026 57943.8244
    58319.179 0.0002744 57728.3803 57943.0528
    58235.132 0.0002747 57727.4639 57942.3261
    58346.317 0.0002742 57726.5522 57941.6397
    58413.22 0.0002739 57725.6471 57940.997
    58325.959 0.0002743 57724.7477 57940.4038
    58296.662 0.0002745 57723.854 57939.8465
    58315.56 0.0002744 57722.9662 57939.3321
    58403.836 0.000274 57722.0846 57938.8609
    58367.4 0.0002741 57721.2082 57938.4318
    58312.734 0.0002744 57720.3375 57938.0454
    58262.508 0.0002746 57719.4723 57937.7016
    58412.018 0.0002739 57718.6124 57937.4004
    58387.91 0.000274 57717.7588 57937.1427
    58014.969 0.0002758 57716.9111 57936.9284
    58123.398 0.0002753 57716.069 57936.7572
    58203.496 0.0002749 57715.2331 57936.63
    58122.582 0.0002753 57714.4027 57936.5465
    58231.852 0.0002847 57713.5778 57936.5065
    58278.073 0.0002917 57712.7588 57936.5109
    58183.667 0.0002922 57711.9448 57936.559
    58274.811 0.0002917 57711.137 57936.6523
    58393.422 0.0002911 57710.3351 57936.791
    58519.101 0.0002905 57709.5389 57936.9751
    58625.726 0.00029 57708.7483 57937.205
    58627.379 0.00029 57707.9642 57937.4818
    58476.486 0.0002907 57707.1852 57937.8048
    58402.808 0.0002911 57706.412 57938.1748
    58296.861 0.0002867 57705.6437 57938.5919
    58133.259 0.0002762 57704.8819 57939.0578
    58137.898 0.0002752 57704.1256 57939.572
    58212.711 0.0002749 57703.3756 57940.1363
    58363.122 0.0002741 57702.6308 57940.7498
    58596.386 0.0002731 57701.8925 57941.4147
    58583.864 0.0002731 57701.1593 57942.13
    58232.721 0.0002748 57700.4319 57942.8972
    58263.585 0.0002746 57699.7105 57943.7174
    58257.79 0.0002746 57698.9937 57944.5898
    58168.048 0.0002751 57698.2835 57945.5172
    58510.28 0.0002735 57697.5787 57946.4993
    58685.391 0.0002726 57696.88 57947.5376
    58616.279 0.000273 57696.1877 57948.6333
    58588.912 0.0002731 57695.5003 57949.7859
    58526.149 0.0002734 57694.8185 57950.9971
    58417.692 0.0002739 57694.1426 57952.2681
    58393.495 0.000274 57693.4717 57953.5992
    58312.633 0.0002744 57692.8075 57954.9932
    58160.784 0.0002751 57692.149 57956.4502
    58446.05 0.0002738 57691.4955 57957.9994
    58513.421 0.0002734 57690.8483 57959.5861
    58315.238 0.0002744 57690.2074 57961.2402
    58428.485 0.0002738 57689.5715 57962.9617
    58483.096 0.0002736 57688.9416 57964.7531
    58463.703 0.0002737 57688.3167 57966.6148
    58667.564 0.0002727 57687.698 57968.5497
    58640.366 0.0002729 57687.0849 57970.5585
    58363.109 0.0002741 57686.4775 57972.6432
    58322.64 0.0002743 57685.8761 57974.8057
    58397.38 0.000274 57685.281 57977.0483
    58587.83 0.0002731 57684.6909 57979.3711
    58813.303 0.000272 57684.1065 57981.7772
    58765 0.0002723 57683.5281 57984.2686
    58446.824 0.0002738 57682.9543 57986.8463
    58577.594 0.0002731 57682.3874 57989.5144
    58547.135 0.0002733 57681.826 57992.274
    58363.035 0.0002741 57681.2701 57995.1275
    58287.01 0.0002745 57680.7206 57998.078
    58252.649 0.0002747 57680.1765 58001.1273
    58255.698 0.0002746 57679.6373 58004.2774
    58197.133 0.0002749 57679.1045 58007.5327
    58279.089 0.0002745 57678.5771 58010.895
    58479.952 0.0002736 57678.0556 58014.3677
    58433.952 0.0002738 57677.5398 58017.9559
    58426.452 0.0002738 57677.0295 58021.6585
    58451.529 0.0002737 57676.5254 58025.4815
    58452.134 0.0002737 57676.0274 58029.4286
    58491.944 0.0002735 57675.5347 58033.5024
    58559.135 0.0002732 57675.0477 58037.7073
    58510.271 0.0002735 57674.5655 58042.0464
    58399.171 0.000274 57674.0896 58046.5254
    58237.692 0.0002747 57673.6195 58051.1479
    58082.833 0.0002755 57673.1553 58055.9193
    58077.717 0.0002755 57672.6968 58060.8432
    58177.36 0.000275 57672.2445 58065.9252
    58078.382 0.0002755 57671.797 58071.1695
    58079.849 0.0002755 57671.3558 58076.5828
    58157.786 0.0002751 57670.9201 58082.1699
    58233.544 0.0002748 57670.4893 58087.9361
    58257.535 0.0002746 57670.0651 58093.8895
    58254.345 0.0002747 57669.6463 58100.0352
    58378.545 0.0002741 57669.2336 58106.3807
    58464.228 0.0002737 57668.8269 58112.933
    58517.343 0.0002734 57668.4253 58119.6987
    58517.515 0.0002734 57668.0291 58126.6857
    58526.614 0.0002734 57667.6392 58133.9033
    58538.825 0.0002733 57667.2543 58141.3585
    58522.371 0.0002734 57666.8757 58149.0618
    58474.484 0.0002736 57666.5026 58157.0218
    58393.155 0.000274 57666.1355 58165.2493
    58204.43 0.0002749 57665.7735 58173.753
    58269.56 0.0002746 57665.4183 58182.5457
    58470.641 0.0002736 57665.0681 58191.6374
    58454.991 0.0002737 57664.7237 58201.0409
    58453.286 0.0002737 57664.3846 58210.7686
    58461.413 0.0002737 57664.0513 58220.8343
    58477.985 0.0002736 57663.7239 58231.2522
    58450.797 0.0002737 57663.4019 58242.0371
    58414.009 0.0002739 57663.0862 58253.2053
    58489.87 0.0002735 57662.7765 58264.7735
    58458.31 0.0002737 57662.472 58276.7587
    58377.836 0.0002741 57662.1731 58289.18
    58381.348 0.0002741 57661.8798 58302.0646
    58441.856 0.0002738 57661.5916 58315.4189
    58487.058 0.0002736 57661.31 58329.2743
    58254.913 0.0002747 57661.0338 58343.654
    58323.115 0.0002743 57660.7633 58358.5841
    58497.58 0.0002752 57660.4993 58374.0933
    58364.562 0.0002872 57660.2402 58390.2101
    58366.814 0.0002913 57659.9867 58406.9677
    58431.227 0.0002909 57659.7388 58424.4014
    58453.028 0.0002908 57659.4966 58442.5834
    58477.713 0.0002907 57659.2603 58461.4877
    58528.233 0.0002905 57659.0296 58481.1939
    58697.753 0.0002896 57658.8047 58501.7524
    58742.891 0.0002894 57658.5855 58523.2187
    58716.339 0.0002895 57658.3726 58545.6549
    58636.419 0.0002899 57658.1647 58569.1279
    58643.089 0.0002899 57657.9626 58593.7147
    58632.225 0.0002877 57657.7656 58619.506
    58369.177 0.0002775 57657.5748 58646.5855
    58330.947 0.0002743 57657.3896 58675.0656
    58413.45 0.0002739 57657.2099 58705.0668
    58578.794 0.0002731 57657.0364 58736.7247
    58752.713 0.0002723 57656.8689 58770.1915
    58854.297 0.0002719 57656.7066 58805.6378
    58657.384 0.0002728 57656.5499 58843.2569
    58546.745 0.0002733 57656.3992 58883.2662
    58496.699 0.0002735 57656.2529 58925.908
    58539.471 0.0002733 57656.1135 58971.4577
    58762.405 0.0002723 57655.9791 59020.219
    58980.771 0.0002713 57655.8509 59072.5344
    58927.9 0.0002715 57655.7293 59128.7836
    58886.966 0.0002717 57655.612 59189.3849
    58849.284 0.0002719 57655.5005 59254.8047
    58807.163 0.0002721 57655.3949 59325.5541
    58835.18 0.0002719 57655.2945 59402.1928
    58833.447 0.000272 57655.2 59485.3324
    58652.105 0.0002728 57655.1115 59575.706
    58751.654 0.0002723 57655.0288 59673.8876
    58860.002 0.0002718 57654.9514 59780.7143
    58690.099 0.0002726 57654.8804 59897.0054
    58810.12 0.0002721 57654.8145 60023.628
    59012.31 0.0002711 57654.7543 60161.4938
    59168.956 0.0002704 57654.6988 60311.5561
    59302.039 0.0002698 57654.6502 60474.805
    59369.151 0.0002695 57654.6071 60652.2537
    59270.609 0.0002699 57654.5695 60844.9498
    59289.326 0.0002699 57654.5375 61053.9067
    59391.307 0.0002694 57654.5119 61280.1748
    59621.627 0.0002684 57654.4916 61524.7713
    59962.273 0.0002668 57654.4764 61788.6813
    60195.928 0.0002658 57654.4675 62072.8415
    60065.842 0.0002664 57654.4626 62378.1316
    60388.583 0.000265 57654.4648 62705.3057
    60736.076 0.0002634 57654.4727 63055.0531
    60827.802 0.000263 57654.4857 63427.9179
    61098.65 0.0002619 57654.5057 63824.2959
    61369.947 0.0002607 57654.5303 64244.4032
    61527.311 0.00026 57654.5605 64688.2574
    61935.535 0.0002583 57654.5967 65155.6434
    62437.78 0.0002563 57654.6377 65646.0818
    63010.317 0.0002539 57654.685 66158.8029
    63434.629 0.0002522 57654.7378 66692.6971
    63853.639 0.0002506 57654.7963 67246.2781
    64340.333 0.0002487 57654.8609 67817.6655
    64917.937 0.0002465 57654.9311 68404.4011
    65492.299 0.0002443 57655.0065 69003.584
    66015.234 0.0002424 57655.088 69611.6805
    66453.687 0.0002408 57655.1739 70224.4941
    66899.364 0.0002392 57655.2667 70837.1126
    67397.617 0.0002374 57655.3649 71443.8661
    67833.54 0.0002359 57655.4683 72038.2962
    68387.174 0.000234 57655.5778 72613.199
    69200.109 0.0002312 57655.6935 73160.6749
    69765.507 0.0002293 57655.8147 73672.2804
    70383.877 0.0002273 57655.9407 74139.2262
    71194.94 0.0002247 57656.0729 74552.6806
    71780.543 0.0002229 57656.2094 74904.1274
    72365.906 0.0002211 57656.3524 75185.7866
    73026.085 0.0002191 57656.5016 75391.049
    73820.216 0.0002167 57656.6562 75514.8794
    74501.494 0.0002148 57656.8172 75554.1702
    74941.155 0.0002135 57656.983 75507.942
    75386.34 0.0002122 57657.1539 75377.4206
    75749.636 0.0002112 57657.3312 75165.9576
    75970.541 0.0002106 57657.5135 74878.7812
    75950.641 0.0002107 57657.7017 74522.6645
    75857.185 0.0002109 57657.8956 74105.4901
    75700.426 0.0002114 57658.0952 73635.8361
    75396.312 0.0002122 57658.3001 73122.5478
    75099.187 0.000213 57658.5116 72574.3864
    74845.522 0.0002138 57658.728 71999.7478
    74343.023 0.0002152 57658.9504 71406.4564
    73774.542 0.0002169 57659.1774 70801.6389
    73152.387 0.0002187 57659.4105 70191.6613
    72400.887 0.000221 57659.6495 69582.1077
    71619.399 0.0002234 57659.8942 68977.8112
    70815.402 0.0002259 57660.1442 68382.8889
    70039.774 0.0002284 57660.4006 67800.8053
    69162.712 0.0002313 57660.6619 67234.4306
    68134.586 0.0002348 57660.9294 66686.1024
    67327.544 0.0002377 57661.2015 66157.6841
    66595.878 0.0002403 57661.4787 65650.6168
    65940.096 0.0002426 57661.7629 65165.9743
    64877.668 0.0002466 57662.0521 64704.4938
    64014.962 0.0002499 57662.3476 64266.6234
    63469.375 0.0002521 57662.649 63852.5525
    62773.716 0.0002646 57662.9555 63462.2425
    62156.014 0.0002735 57663.2667 63095.4556
    61655.147 0.0002757 57663.5849 62751.7839
    61239.417 0.0002776 57663.9068 62430.6663
    60906.878 0.0002791 57664.2355 62131.4194
    60672.343 0.0002802 57664.5698 61853.2535
    60590.813 0.0002806 57664.9098 61595.2956
    60398.354 0.0002815 57665.2552 61356.6058
    60059.511 0.0002831 57665.6071 61136.1995
    59841.707 0.0002841 57665.9638 60933.0567
    59645.579 0.000285 57666.326 60746.1443
    59468.186 0.0002859 57666.6934 60574.4257
    59161.081 0.0002763 57667.0666 60416.8722
    59013.789 0.0002711 57667.4458 60272.4764
    59055.218 0.0002709 57667.8302 60140.2569
    59141.886 0.0002705 57668.2206 60019.2693
    59224.303 0.0002702 57668.6169 59908.6112
    59300.486 0.0002698 57669.0185 59807.4239
    59071.183 0.0002709 57669.4258 59714.9006
    58875.76 0.0002718 57669.838 59630.284
    58723.767 0.0002725 57670.2554 59552.8706
    58869.397 0.0002718 57670.6792 59482.0104
    59040.23 0.000271 57671.1089 59417.1039
    59233.094 0.0002701 57671.544 59357.6023
    59043.849 0.000271 57671.9852 59303.0068
    58988.786 0.0002712 57672.4313 59252.8636
    59069.574 0.0002709 57672.8824 59206.764
    58969.644 0.0002713 57673.3399 59164.3424
    58929.216 0.0002715 57673.8019 59125.2683
    58945.274 0.0002714 57674.2702 59089.2494
    58853.693 0.0002719 57674.7444 59056.0249
    58856.804 0.0002718 57675.2238 59025.3635
    58944.049 0.0002714 57675.709 58997.0612
    58794.338 0.0002721 57676.2001 58970.9388
    58765.503 0.0002723 57676.6964 58946.8383
    58845.264 0.0002719 57677.1977 58924.6209
    58882.175 0.0002717 57677.7052 58904.1683
    58954.326 0.0002714 57678.2179 58885.3746
    59045.714 0.000271 57678.7363 58868.15
    58825.088 0.000272 57679.2597 58852.4163
    58738.734 0.0002724 57679.7897 58838.1094
    58771.329 0.0002722 57680.3255 58825.1725
    58905.854 0.0002716 57680.8662 58813.5589
    59072.619 0.0002709 57681.4129 58803.2319
    59237.455 0.0002701 57681.9647 58794.1619
    58891.18 0.0002717 57682.5208 58786.3269
    58818.952 0.000272 57683.0836 58779.7157
    58942.575 0.0002715 57683.652 58774.3211
    58723.6 0.0002725 57684.2264 58770.1452
    58697.234 0.0002726 57684.8068 58767.1973
    58789.329 0.0002722 57685.3918 58765.4938
    58480.766 0.0002736 57685.9823 58765.0617
    58455.929 0.0002737 57686.5789 58766.0053
    58629.456 0.0002729 57687.1797 58768.232
    58650.411 0.0002728 57687.7868 58771.8787
    58670.256 0.0002727 57688.3997 58776.9977
    58685.722 0.0002726 57689.0179 58783.6699
    58662.958 0.0002727 57689.6417 58791.9963
    58695.553 0.0002726 57690.2717 58802.0887
    58764.269 0.0002723 57690.9068 58814.0744
    58809.935 0.0002721 57691.5472 58828.0999
    58725.066 0.0002725 57692.1924 58844.3318
    58566.908 0.0002732 57692.8441 58862.9595
    58535.948 0.0002733 57693.5012 58884.1929
    58401.336 0.000274 57694.1635 58908.2673
    58244.917 0.0002747 57694.8315 58935.4434
    58455.542 0.0002737 57695.5066 58966.0099
    58476.253 0.0002736 57696.1856 59000.2777
    58406.269 0.0002739 57696.8703 59038.59
    58547.943 0.0002733 57697.5604 59081.3155
    58506.369 0.0002735 57698.2552 59128.8496
    58384.616 0.000274 57698.9563 59181.6161
    58475.398 0.0002736 57699.6634 59240.06
    58671.52 0.0002727 57700.3764 59304.6745
    58888.607 0.0002717 57701.0936 59375.8945
    58845.22 0.0002719 57701.8169 59454.2487
    58899.582 0.0002716 57702.546 59540.31
    59007.239 0.0002711 57703.2799 59634.4707
    59103.577 0.0002707 57704.0184 59737.3072
    59088.499 0.0002708 57704.7643 59849.328
    59021.697 0.0002711 57705.5156 59971.0219
    59005.123 0.0002712 57706.2716 60102.8518
    59026.46 0.0002711 57707.0339 60245.2499
    59086.354 0.0002708 57707.8009 60398.5994
    59244.323 0.0002701 57708.5738 60563.2306
    59370.263 0.0002695 57709.352 60739.4073
    59480.071 0.000269 57710.1347 60927.3113
    59590.316 0.0002685 57710.9237 61127.0371
    59758.673 0.0002677 57711.7187 61338.5702
    59919.666 0.000267 57712.5202 61561.7761
    59913.62 0.0002671 57713.3256 61796.3801
    60083.762 0.0002663 57714.1365 62041.9548
    60300.888 0.0002653 57714.9534 62297.8965
    60359.586 0.0002651 57715.7755 62563.3967
    60594.289 0.000264 57716.6027 62837.4256
    60885.571 0.0002628 57717.435 63118.6948
    61080.253 0.000262 57718.2737 63405.6331
    61170.102 0.0002616 57719.1186 63696.347
    61299.115 0.000261 57719.968 63988.593
    61765.495 0.000259 57720.8233 64279.7513
    62007.298 0.0002655 57721.6833 64566.8059
    62189.733 0.0002734 57722.5496 64846.5088
    62503.108 0.000272 57723.4208 65114.7434
    62876.801 0.0002704 57724.2966 65367.5591
    63256.206 0.0002687 57725.1792 65600.6093
    63568.832 0.0002674 57726.0677 65809.4435
    64044.059 0.0002654 57726.9608 65989.6784
    64467.446 0.0002637 57727.8593 66137.2149
    64497.243 0.0002636 57728.7637 66248.453
    64664.033 0.0002629 57729.6729 66320.5242
    64852.907 0.0002621 57730.5877 66351.484
    64947.803 0.0002617 57731.5076 66340.4482
    64917.777 0.0002541 57732.4331 66287.6637
    64899.102 0.0002465 57733.3647 66194.4867
    65054.972 0.0002459 57734.3026 66063.2845
    65212.94 0.0002454 57735.2447 65897.2654
    65319.291 0.000245 57736.1921 65700.2718
    65268.842 0.0002451 57737.1458 65476.5509
    65119.787 0.0002457 57738.1039 65230.5343
    64898.765 0.0002465 57739.0679 64966.6441
    64563.398 0.0002478 57740.0366 64689.1368
    64518.863 0.000248 57741.0115 64401.9865
    64519.47 0.000248 57741.9924 64108.8219
    64395.218 0.0002485 57742.9782 63812.8779
    64058.93 0.0002498 57743.9696 63516.991
    63693.949 0.0002512 57744.9663 63223.613
    63419.576 0.0002523 57745.9678 62934.822
    63102.348 0.0002536 57746.9752 62652.3665
    62751.158 0.000255 57747.9872 62377.6848
    62344.762 0.0002566 57749.0052 62111.9452
    61982.347 0.0002581 57750.0296 61856.0749
    61681.847 0.0002594 57751.0585 61610.7822
    61503.022 0.0002602 57752.093 61376.5878
    61089.411 0.0002619 57753.1328 61153.8458
    60707.573 0.0002636 57754.1785 60943.0641
    60541.115 0.0002643 57755.2292 60743.7137
    60384.339 0.000265 57756.2842 60556.0551
    60224.2 0.0002657 57757.3458 60380.7132
    60051.183 0.0002664 57758.4128 60215.9399
    59707.951 0.000268 57759.4857 60062.1971
    59436.921 0.0002692 57760.5633 59919.1225
    59407.436 0.0002693 57761.6466 59786.3044
    59448.279 0.0002691 57762.7348 59663.2898
    59471.502 0.000269 57763.8288 59549.5964
    59425.884 0.0002692 57764.9278 59444.7183
    59199.855 0.0002703 57766.0315 59348.1375
    59045.309 0.000271 57767.1414 59259.3315
    59109.266 0.0002707 57768.2578 59177.7776
    58970.659 0.0002713 57769.3785 59102.9579
    58878.799 0.0002717 57770.5048 59034.3695
    58953.905 0.0002714 57771.636 58971.524
    58640.462 0.0002729 57772.7731 58913.9553
    58484.48 0.0002736 57773.9153 58861.2164
    58755.335 0.0002723 57775.0621 58812.8867
    58771.701 0.0002722 57776.2149 58768.5727
    58729.993 0.0002724 57777.3742 58727.9067
    58662.643 0.0002727 57778.5376 58690.5458
    58718.851 0.0002725 57779.7067 58656.1769
    58801.892 0.0002721 57780.8814 58624.5121
    58896.984 0.0002717 57782.0612 58595.2883
    58968.135 0.0002713 57783.2464 58568.2675
    58906.812 0.0002716 57784.4358 58543.2328
    58629.461 0.0002729 57785.6319 58520.0071
    58619.426 0.0002729 57786.833 58498.386
    58555.102 0.0002733 57788.0404 58478.2294
    58342.67 0.0002742 57789.2518 58459.396
    58415.323 0.0002739 57790.4693 58441.7646
    58426.795 0.0002738 57791.692 58425.2244
    58285.287 0.0002745 57792.9195 58409.6775
    58397.269 0.000274 57794.1528 58395.0389
    58413.824 0.0002739 57795.3909 58381.2309
    58240.973 0.0002747 57796.6347 58368.1869
    58411.236 0.0002739 57797.8845 58355.8471
    58614.757 0.000273 57799.1394 58344.1573
    58812.701 0.0002721 57800.399 58333.0698
    58677.963 0.0002727 57801.664 58322.5432
    58636.368 0.0002729 57802.9346 58312.5402
    58772.194 0.0002722 57804.2105 58303.0265
    58805.438 0.0002721 57805.4907 58293.971
    58774.307 0.0002722 57806.7774 58285.3486
    58667.724 0.0002727 57808.0701 58277.1342
    58616.983 0.000273 57809.3668 58269.3033
    58623.804 0.0002729 57810.6691 58261.837
    58700.746 0.0002726 57811.9768 58254.7167
    58665.658 0.0002727 57813.29 58247.9254
    58693.299 0.0002726 57814.6082 58241.4466
    58810.807 0.0002721 57815.9305 58235.265
    58720.182 0.0002725 57817.26 58229.3703
    58679.364 0.0002727 57818.594 58223.7559
    58715.324 0.0002725 57819.9342 58218.3948
    58599.931 0.000273 57821.2789 58213.283
    58590.778 0.0002731 57822.6288 58208.4113
    58717.527 0.0002725 57823.984 58203.8144
    58530.923 0.0002734 57825.3447 58199.3955
    58493.451 0.0002735 57826.7104 58195.1901
    58643.163 0.0002728 57828.0811 58191.1907
    58559.616 0.0002732 57829.4573 58187.3908
    58457.519 0.0002737 57830.8399 58183.785
    58343.231 0.0002742 57832.2266 58180.3652
    58437.748 0.0002738 57833.6192 58177.1285
    58487.468 0.0002789 57835.0163 58174.0696
    58483.358 0.0002905 57836.4193 58171.1874
    58432.052 0.0002909 57837.8271 58168.4795
    58476.687 0.0002907 57839.2392 58165.9466
    58622.393 0.00029 57840.658 58163.5942
    58672.468 0.0002897 57842.0824 58161.4274
    58799.344 0.0002891 57843.5116 58159.4536
    59004.183 0.0002881 57844.9458 58157.6853
    58865.695 0.0002888 57846.385 58156.1349
    58786.798 0.0002892 57847.8303 58154.8215
    58765.138 0.0002893 57849.2802 58153.7639
    58628.667 0.00029 57850.7343 58152.9871
    58503.004 0.0002845 57852.195 58152.5262
    58392.233 0.000274 57853.6605 58152.4205
    58540.129 0.0002733 57855.1322 58152.7226
    58685.754 0.0002726 57856.6084 58153.493
    58824.828 0.000272 57858.0895 58154.7905
    58795.776 0.0002721 57859.5768 58156.683
    58751.134 0.0002723 57861.0679 58159.225
    58688.907 0.0002726 57862.5654 58162.4536
    58520.267 0.0002734 57864.0666 58166.3571
    58576.428 0.0002732 57865.5745 58170.8211
    58818.83 0.000272 57867.0878 58175.6408
    58911.802 0.0002716 57868.6056 58180.4834
    58916.833 0.0002716 57870.1286 58184.9045
    58850.867 0.0002719 57871.6571 58188.3838
    58822.151 0.000272 57873.191 58190.4222
    58757.128 0.0002723 57874.7291 58190.6996
    58669.317 0.0002727 57876.2727 58189.2271
    58683.234 0.0002726 57877.8207 58186.3627
    58731.365 0.0002724 57879.3763 58182.6988
    58801.04 0.0002721 57880.9354 58178.9007
    58800.881 0.0002721 57882.5005 58175.6235
    58794.689 0.0002721 57884.0702 58173.4589
    58787.994 0.0002722 57885.6454 58172.9242
    58830.739 0.000272 57887.2253 58174.4185
    58901.087 0.0002716 57888.8101 58178.2305
    58983.164 0.0002713 57890.4001 58184.4869
    58974.043 0.0002713 57891.9958 58193.1241
    58828.667 0.000272 57893.5978 58204.0001
    58613.459 0.000273 57895.2034 58216.3132
    58653.561 0.0002728 57896.8148 58229.4347
    58774.553 0.0002722 57898.4312 58242.3525
    58939.972 0.0002715 57900.0528 58253.8518
    59011.411 0.0002711 57901.6797 58262.631
    58982.221 0.0002713 57903.3102 58267.5576
    58898.773 0.0002716 57904.9472 58268.0394
    58911.705 0.0002716 57906.59 58264.2599
    58811.46 0.0002721 57908.2374 58257.0888
    58664.497 0.0002727 57909.8897 58247.7377
    58706.815 0.0002725 57911.5477 58237.4262
    58542.171 0.0002733 57913.2103 58227.1956
    58325.982 0.0002743 57914.8784 58217.843
    58636.564 0.0002729 57916.5494 58209.9044
    58691.512 0.0002726 57918.2278 58203.6778
    58610.645 0.000273 57919.9116 58201.2534
    58628.4 0.0002729 57921.6002 58198.5338
    58629.939 0.0002729 57923.2929 58197.3397
    58643.466 0.0002728 57924.9921 58197.436
    58786.207 0.0002722 57926.6951 58198.5746
    58898.922 0.0002716 57928.4044 58200.5352
    58944.431 0.0002714 57930.1171 58203.1307
    58701.164 0.0002726 57931.836 58206.2233
    58538.244 0.0002733 57933.5598 58209.7118
    58419.596 0.0002739 57935.2897 58213.5313
    58309.845 0.0002744 57937.024 58217.64
    58374.964 0.0002741 57938.7634 58222.0168
    58484.169 0.0002736 57940.508 58226.6527
    58365.331 0.0002741 57942.2575 58231.5467
    58437.802 0.0002738 57944.0117 58236.7033
    58541.675 0.0002733 57945.7707 58242.1311
    58347.197 0.0002742 57947.5354 58247.8422
    58431.199 0.0002738 57949.3059 58253.8501
    58639.196 0.0002729 57951.0811 58260.1689
    58810.506 0.0002721 57952.8604 58266.8153
    58767.176 0.0002723 57954.6454 58273.8099
    58675.922 0.0002727 57956.4357 58281.1736
    58797.813 0.0002721 57958.2312 58288.9296
    58870.291 0.0002718 57960.0303 58297.1022
    58887.28 0.0002717 57961.8355 58305.7223
    58768.134 0.0002723 57963.6466 58314.8212
    58675.327 0.0002727 57965.4618 58324.4322
    58618.113 0.000273 57967.2824 58334.5954
    58654.616 0.0002728 57969.1074 58345.3533
    58652.308 0.0002728 57970.9375 58356.7556
    58672.226 0.0002727 57972.7732 58368.8583
    58830.733 0.000272 57974.6133 58381.7238
    58806.912 0.0002721 57976.4587 58395.4263
    58729.857 0.0002724 57978.3091 58410.0509
    58715.103 0.0002725 57980.1655 58425.7159
    58735.811 0.0002724 57982.026 58442.5083
    58792.325 0.0002721 57983.8917 58460.5906
    58923.558 0.0002715 57985.7624 58480.1399
    58736.861 0.0002724 57987.6383 58501.3732
    58571.404 0.0002732 57989.5186 58524.5569
    58835.133 0.0002719 57991.4034 58550.0204
    58770.915 0.0002722 57993.2944 58578.1713
    58648.66 0.0002728 57995.1904 58609.5075
    58692.556 0.0002726 57997.0916 58644.6397
    58721.334 0.0002725 57998.9968 58684.3081
    58753.626 0.0002751 58000.9079 58729.4071
    58810.567 0.0002862 58002.8234 58780.9981
    58754.639 0.0002893 58004.7435 58840.3313
    58757.298 0.0002893 58006.6686 58908.8574
    59021.683 0.000288 58008.5991 58988.2325
    59144.741 0.0002874 58010.5357 59080.3163
    59279.741 0.0002868 58012.4761 59187.1527
    59559.97 0.0002854 58014.4212 59310.9477
    59578.845 0.0002853 58016.372 59454.0208
    59578.011 0.0002853 58018.327 59618.739
    59718.79 0.0002847 58020.2878 59807.4434
    59813.974 0.0002842 58022.2519 60022.3419
    59955.802 0.0002802 58024.2219 60265.4055
    60242.922 0.0002678 58026.1977 60538.233
    60685.778 0.0002637 58028.1783 60841.9111
    61204.172 0.0002614 58030.1636 61176.8649
    61805.163 0.0002589 58032.1541 61542.6953
    62101.652 0.0002576 58034.1487 61937.9968
    62391.721 0.0002564 58036.1482 62360.4094
    62838.406 0.0002546 58038.1532 62805.3769
    63075.01 0.0002537 58040.1619 63267.3731
    63401.156 0.0002524 58042.1768 63738.5896
    64030.829 0.0002499 58044.1973 64208.8727
    64359.821 0.0002486 58046.2218 64665.488
    64575.358 0.0002478 58048.251 65093.1281
    64692.905 0.0002473 58050.2852 65474.34
    64752.607 0.0002471 58052.3243 65790.6121
    64780.36 0.000247 58054.3688 66024.1818
    64768.009 0.000247 58056.4168 66160.3994
    64608.976 0.0002476 58058.4703 66190.1127
    64473.752 0.0002482 58060.5305 66111.3517
    64441.855 0.0002483 58062.5937 65929.7087
    64133.111 0.0002495 58064.6628 65657.2775
    63815.699 0.0002507 58066.7365 65310.5308
    63579.264 0.0002517 58068.8143 64907.862
    63302.297 0.0002528 58070.8979 64467.4516
    63047.31 0.0002538 58072.9851 64005.8026
    62845.139 0.0002546 58075.0775 63536.9954
    62459.282 0.0002562 58077.1758 63072.4928
    62028.324 0.0002579 58079.2795 62621.2726
    61571.087 0.0002599 58081.3866 62190.1171
    61336.453 0.0002609 58083.4993 61783.9292
    61205.594 0.0002614 58085.6165 61406.0334
    61192.725 0.0002615 58087.7385 61058.4279
    60783.192 0.0002632 58089.8653 60742.0043
    60423.477 0.0002648 58091.9964 60456.7402
    60237.139 0.0002656 58094.133 60201.8746
    60023.056 0.0002666 58096.2749 59976.0452
    59778.058 0.0002677 58098.4214 59777.4597
    59490.044 0.000269 58100.5726 59604.0168
    59369.108 0.0002695 58102.7284 59453.4612
    59202.82 0.0002703 58104.8895 59323.367
    58936.621 0.0002715 58107.0546 59211.4104
    59130.662 0.0002706 58109.2242 59115.3213
    59231.979 0.0002701 58111.3994 59032.9684
    59121.723 0.0002706 58113.5801 58962.3932
    59096.723 0.0002707 58115.7651 58901.8329
    59087.25 0.0002708 58117.9548 58849.7323
    59087.666 0.0002708 58120.1491 58804.7387
    59083.935 0.0002708 58122.3482 58765.6954
    59123.308 0.0002706 58124.552 58731.6238
    59222.501 0.0002702 58126.7592 58701.706
    58985.19 0.0002713 58128.9733 58675.2698
    58774.643 0.0002722 58131.1915 58651.7582
    58635.987 0.0002729 58133.4156 58630.7212
    58577.993 0.0002731 58135.6431 58611.7892
    58590.017 0.0002731 58137.8756 58594.6662
    58684.696 0.0002726 58140.113 58579.1104
    58669.962 0.0002727 58142.3553 58564.9251
    58695.733 0.0002726 58144.6023 58551.9491
    58780.365 0.0002722 58146.8524 58540.0474
    58592.593 0.0002731 58149.1089 58529.1128
    58562.636 0.0002732 58151.3714 58519.0511
    58739.979 0.0002724 58153.637 58509.7799
    58896.278 0.0002717 58155.9073 58501.2904
    58925.175 0.0002715 58158.1826 58493.7602
    58806.817 0.0002721 58160.4632 58486.4882
    58869.679 0.0002718 58162.7478 58479.78
    58907.919 0.0002716 58165.0361 58473.5934
    58911.275 0.0002716 58167.33 58467.893
    58877.973 0.0002717 58169.6303 58462.6456
    58776.705 0.0002722 58171.9339 58457.8174
    58602.415 0.000273 58174.242 58453.3818
    58773.034 0.0002722 58176.5553 58449.3139
    58853.953 0.0002719 58178.8729 58445.5894
    58833.847 0.000272 58181.1952 58442.1875
    58977.376 0.0002713 58183.5215 58439.0879
    58981.266 0.0002713 58185.8529 58436.2735
    58841.133 0.0002719 58188.1899 58433.7285
    58792.181 0.0002721 58190.5319 58431.4369
    58764.63 0.0002723 58192.8774 58429.3833
    58759.122 0.0002723 58195.228 58427.6249
    58889.134 0.0002717 58197.5837 58426.0145
    58799.027 0.0002721 58199.9427 58424.604
    58507.023 0.0002735 58202.3069 58423.3872
    58746.926 0.0002724 58204.6751 58422.3533
    58706.099 0.0002725 58207.0493 58421.4958
    58418.848 0.0002739 58209.4282 58420.8054
    58668.894 0.0002727 58211.8118 58420.2746
    58775.036 0.0002722 58214.1992 58419.8958
    58753.848 0.0002727 58216.5915 58419.6638
    58774.239 0.0002838 58218.9891 58419.5731
    58725.861 0.0002895 58221.3899 58419.6165
    58629.409 0.00029 58223.7954 58419.7906
    58805.717 0.0002891 58226.2069 58420.277
    58918.144 0.0002885 58228.6229 58420.7006
    58978.735 0.0002882 58231.043 58421.2421
    59071.521 0.0002878 58233.4677 58421.8985
    59033.979 0.000288 58235.897 58422.6671
    58895.954 0.0002886 58238.3306 58423.5446
    58841.981 0.0002889 58240.7694 58424.5297
    58782.791 0.0002892 58243.2112 58425.6183
    58725.269 0.0002887 58245.6591 58426.8118
    58750.636 0.0002771 58248.111 58428.1068
    58813.17 0.000272 58250.5689 58429.504
    58912.864 0.0002716 58253.0305 58431.0009
    59126.752 0.0002706 58255.4965 58432.5976
    59089.172 0.0002708 58257.9668 58434.2942
    58885.591 0.0002717 58260.4417 58436.0916
    58887.032 0.0002717 58262.9212 58437.9905
    58803.609 0.0002721 58265.405 58439.9925
    58703.336 0.0002726 58267.8936 58442.0998
    59042.39 0.000271 58270.3876 58444.3157
    59147.987 0.0002705 58272.886 58446.6427
    59093.52 0.0002708 58275.3879 58449.0838
    59036.253 0.000271 58277.8948 58451.6455
    58975.953 0.0002713 58280.4063 58454.3334
    58919.462 0.0002716 58282.9216 58457.1535
    58911.99 0.0002716 58285.4423 58460.1158
    58854.488 0.0002719 58287.9667 58463.228
    58801.159 0.0002721 58290.4974 58466.5039
    59027.897 0.0002711 58293.0305 58469.9521
    59023.104 0.0002711 58295.5699 58473.5911
    58902.325 0.0002716 58298.1132 58477.435
    58974.145 0.0002713 58300.6613 58481.5032
    59018.936 0.0002711 58303.213 58485.8156
    59054.098 0.0002709 58305.768 58490.3951
    59132.322 0.0002706 58308.3294 58495.2775
    59045.602 0.000271 58310.8947 58500.4759
    58882.023 0.0002717 58313.4656 58506.0301
    58830.041 0.000272 58316.0395 58511.9718
    58914.815 0.0002716 58318.6188 58518.3405
    59082.46 0.0002708 58321.2021 58525.1748
    59290.487 0.0002699 58323.7895 58532.5176
    59198.498 0.0002703 58326.3826 58540.4156
    59002.534 0.0002712 58328.9781 58548.9129
    59114.344 0.0002707 58331.5788 58558.0615
    59095.861 0.0002707 58334.1859 58567.9134
    59003.562 0.0002712 58336.7954 58578.5163
    58877.75 0.0002717 58339.4096 58589.9243
    58810.909 0.0002721 58342.0292 58602.1898
    58768.027 0.0002723 58344.6523 58615.361
    58699.226 0.0002726 58347.2804 58629.488
    58870.056 0.0002718 58349.9111 58644.6132
    59080.684 0.0002708 58352.5476 58660.7811
    58949.661 0.0002714 58355.1897 58678.0271
    58924.919 0.0002715 58357.8351 58696.3781
    58967.205 0.0002713 58360.4843 58715.8564
    59086.979 0.0002708 58363.1387 58736.4756
    59159.461 0.0002705 58365.797 58758.2363
    59197.132 0.0002703 58368.4609 58781.1298
    59178.372 0.0002704 58371.1261 58805.1273
    59084.402 0.0002708 58373.7981 58830.1942
    58960.497 0.0002714 58376.4743 58856.802
    58845.107 0.0002719 58379.1558 58883.8084
    58856.367 0.0002718 58381.8398 58911.6401
    58901.895 0.0002716 58384.5294 58940.1713
    58881.908 0.0002717 58387.2229 58969.2417
    58930.145 0.0002715 58389.9205 58998.6595
    58990.11 0.0002712 58392.6231 59028.1965
    58996.649 0.0002712 58395.328 59057.5816
    58928.065 0.0002715 58398.0391 59086.51
    58917.158 0.0002716 58400.7555 59114.6286
    59195.393 0.0002703 58403.4751 59141.5471
    59362.689 0.0002695 58406.1991 59166.8469
    59450.049 0.0002691 58408.9268 59190.0868
    59410.26 0.0002693 58411.6595 59210.824
    59515.762 0.0002688 58414.3957 59228.6288
    59615.99 0.0002684 58417.136 59243.1132
    59545.026 0.0002687 58419.8814 59253.9541
    59495.536 0.0002689 58422.6324 59260.9157
    59425.24 0.0002692 58425.3863 59263.8636
    59272.897 0.0002699 58428.1444 59262.7837
    59371.113 0.0002695 58430.9068 59257.7776
    59482.954 0.000269 58433.6736 59249.0558
    59408.593 0.0002693 58436.4445 59236.9211
    59486.717 0.000269 58439.2184 59221.746
    59563.35 0.0002686 58441.9985 59203.9539
    59510.791 0.0002689 58444.7828 59183.9842
    59419.568 0.0002693 58447.571 59162.2797
    59376.649 0.0002695 58450.3633 59139.2667
    59487.717 0.000269 58453.1607 59115.3436
    59496.806 0.0002689 58455.9614 59090.8694
    59441.963 0.0002692 58458.7656 59066.164
    59298.554 0.0002698 58461.5756 59041.5087
    59342.543 0.0002696 58464.388 59017.1385
    59330.898 0.0002697 58467.2055 58993.2573
    59068.498 0.0002709 58470.0278 58970.0314
    59170.787 0.0002704 58472.8547 58947.5965
    59248.483 0.0002733 58475.6843 58926.0591
    59059.829 0.0002856 58478.5192 58905.5065
    59114.653 0.0002876 58481.358 58886.0001
    59174.307 0.0002873 58484.2009 58867.5846
    59116.632 0.0002876 58487.0474 58850.2874
    59186.752 0.0002872 58489.8982 58835.3291
    59273.369 0.0002868 58492.7546 58820.3
    59333.765 0.0002865 58495.6139 58806.3923
    59392.42 0.0002862 58498.478 58793.5883
    59365.834 0.0002864 58501.3458 58781.8591
    59165.556 0.0002873 58504.2174 58771.1699
    59108.623 0.0002876 58507.0938 58761.4815
    59011.996 0.0002841 58509.9731 58752.7473
    58780.154 0.0002739 58512.8579 58745.6036
    58807.441 0.0002721 58515.7462 58738.6349
    58929.412 0.0002715 58518.6402 58732.473
    59137.958 0.0002706 58521.5376 58727.0679
    59339.955 0.0002696 58524.4383 58722.3571
    59357.217 0.0002696 58527.3436 58718.2953
    59037.912 0.000271 58530.2525 58714.831
    59009.677 0.0002711 58533.166 58711.9168
    58995.213 0.0002712 58536.0838 58709.5058
    58919.222 0.0002716 58539.0053 58707.5533
    59220.193 0.0002702 58541.9315 58706.019
    59406.728 0.0002693 58544.8608 58704.8624
    59297.687 0.0002698 58547.7945 58704.049
    59237.668 0.0002701 58550.732 58703.545
    59175.688 0.0002704 58553.6743 58703.3212
    59098.774 0.0002707 58556.6194 58703.3479
    59113.171 0.0002707 58559.5704 58703.6031
    59068.432 0.0002709 58562.5242 58704.0612
    58910.068 0.0002716 58565.482 58704.7031
    59111.28 0.0002707 58568.4442 58705.5111
    59183.375 0.0002703 58571.4112 58706.4694
    58988.568 0.0002712 58574.3823 58707.5629
    59065.496 0.0002709 58577.3562 58708.7777
    59134.195 0.0002706 58580.3341 58710.1037
    59144.903 0.0002705 58583.3174 58711.5323
    59276.364 0.0002699 58586.3035 58713.0522
    59274.473 0.0002699 58589.2924 58714.6557
    59063.201 0.0002709 58592.2884 58716.3402
    58974.665 0.0002713 58595.2859 58718.0942
    58990.024 0.0002712 58598.2885 58719.916
    59133.693 0.0002706 58601.2942 58721.7987
    59402.028 0.0002694 58604.3049 58723.7404
    59449.361 0.0002691 58607.3196 58725.7361
    59186.126 0.0002703 58610.3382 58727.7825
    59278.889 0.0002699 58613.3601 58729.8761
    59291.437 0.0002698 58616.3868 58732.0156
    59165.704 0.0002704 58619.417 58734.1974
    59157.939 0.0002705 58622.4513 58736.4199
    59111.722 0.0002707 58625.4894 58738.6809
    59007.682 0.0002711 58628.532 58740.9792
    58955.769 0.0002714 58631.5772 58743.3451
    59038.549 0.000271 58634.6272 58745.7143
    59281.343 0.0002699 58637.681 58748.1129
    59211.918 0.0002702 58640.7393 58750.5767
    59146.94 0.0002705 58643.8011 58753.036
    59104.146 0.0002707 58646.8666 58755.5235
    59163.439 0.0002704 58649.9365 58758.039
    59199.045 0.0002703 58653.0098 58760.5804
    59203.408 0.0002703 58656.0868 58763.1471
    59208.218 0.0002702 58659.1686 58765.7394
    59166.947 0.0002704 58662.2532 58768.3543
    59075.006 0.0002708 58665.3411 58770.9918
    58786.627 0.0002722 58668.4348 58773.6533
    58735.594 0.0002724 58671.5318 58776.336
    58941.163 0.0002715 58674.6325 58779.0394
    58898.52 0.0002716 58677.7361 58781.7622
    58899.457 0.0002716 58680.8453 58784.5067
    58948.163 0.0002714 58683.9569 58787.2688
    58902.94 0.0002716 58687.0733 58790.0506
    58881.169 0.0002717 58690.1925 58792.8495
    58883.72 0.0002717 58693.3169 58795.6676
    59017.094 0.0002711 58696.4441 58798.5019
    59124.701 0.0002706 58699.575 58801.3532
    59207.175 0.0002702 58702.7103 58804.2213
    59267.206 0.00027 58705.8498 58807.1061
    59286.675 0.0002699 58708.9926 58810.0293
    59267.2 0.00027 58712.1386 58812.9443
    59196.739 0.0002703 58715.2894 58815.8754
    59151.771 0.0002705 58718.4435 58818.8209
    59127.291 0.0002706 58721.6014 58821.7809
    59021.262 0.0002711 58724.763 58824.7553
    59075.205 0.0002708 58727.9289 58827.7442
    59259.288 0.00027 58731.0971 58830.7456
    59203.801 0.0002702 58734.2705 58833.762
    59183.07 0.0002703 58737.4481 58836.7925
    59189.246 0.0002703 58740.6276 58839.8343
    59145.222 0.0002705 58743.8113 58842.8897
    59101.471 0.0002707 58747.0012 58845.9606
    59065.237 0.0002709 58750.1919 58849.0414
    59155.454 0.0002705 58753.3873 58852.1359
    59128.226 0.0002706 58756.5851 58855.2417
    59019.595 0.0002711 58759.789 58858.3624
    59080.916 0.0002708 58762.9962 58861.6536
    59111.823 0.0002707 58766.2067 58864.7985
    59105.658 0.0002707 58769.4199 58867.9549
    58918.489 0.0002716 58772.6389 58871.1257
    58983.059 0.0002713 58775.8596 58874.3072
    59204.908 0.0002711 58779.0841 58877.5012
    59093.127 0.0002828 58782.3133 58880.7092
    59067.187 0.0002878 58785.5457 58883.9298
    59097.525 0.0002877 58788.7814 58887.1636
    59075.299 0.0002878 58792.0213 58890.4122
    59113.878 0.0002876 58795.2655 58893.6762
    59200.274 0.0002872 58798.5114 58896.9544
    59341.811 0.0002865 58801.7626 58900.2512
    59379.609 0.0002863 58805.0174 58903.5662
    59347.283 0.0002864 58808.2746 58906.8992
    59307.15 0.0002866 58811.5364 58910.2531
    59230.928 0.000287 58814.8015 58913.6268
    59123.821 0.0002862 58818.0704 58917.0202
    58956.392 0.0002756 58821.3434 58920.4326
    58945.231 0.0002714 58824.6182 58923.8591
    59051.306 0.000271 58827.8987 58927.1296
    59303.004 0.0002698 58831.182 58930.5796
    59501.904 0.0002689 58834.4685 58934.0342
    59613.002 0.0002684 58837.7577 58937.4899
    59344.26 0.0002696 58841.0526 58940.9488
    59193.013 0.0002703 58844.3508 58944.4112
    59124.356 0.0002706 58847.6517 58947.8815
    59146.444 0.0002705 58850.9558 58951.3666
    59321.227 0.0002697 58854.2646 58954.8742
    59526.922 0.0002688 58857.5766 58958.4087
    59410.647 0.0002693 58860.8914 58961.9748
    59390.331 0.0002694 58864.2104 58965.5785
    59402.347 0.0002694 58867.5326 58969.223
    59306.492 0.0002698 58870.858 58972.9125
    59308.972 0.0002698 58874.1881 58976.6527
    59340.772 0.0002696 58877.5205 58980.4464
    59258.735 0.00027 58880.857 58984.3023
    59344.156 0.0002696 58884.1968 58988.2293
    59454.886 0.0002691 58887.5408 58992.2435
    59277.957 0.0002699 58890.8865 58996.3661
    59314.057 0.0002698 58894.2374 59000.6493
    59432.427 0.0002692 58897.591 59005.1312
    59454.554 0.0002691 58900.9493 59009.9221
    59547.04 0.0002687 58904.3098 59015.1717
    59601.362 0.0002685 58907.673 59021.1079
    59345.562 0.0002696 58911.041 59028.0584
    59238.663 0.0002701 58914.4121 59036.4646
    59247.775 0.0002701 58917.7879 59046.8948
    59460.788 0.0002691 58921.164 59060.0196
    59699.512 0.000268 58924.5467 59077.0562
    59828.467 0.0002674 58927.9316 59097.7519
    59481.896 0.000269 58931.3202 59123.1327
    59466.621 0.0002691 58934.7106 59153.4338
    59527.119 0.0002688 58938.1065 59188.4238
    59356.831 0.0002696 58941.5057 59227.2528
    59346.968 0.0002696 58944.9071 59268.3589
    59340.088 0.0002696 58948.3122 59309.42
    59115.953 0.0002707 58951.721 59347.3707
    59190.507 0.0002703 58955.132 59378.5829
    59340.49 0.0002696 58958.5486 59399.4011
    59358.356 0.0002695 58961.9665 59407.1134
    59358.988 0.0002695 58965.389 59401.0203
    59352.685 0.0002696 58968.8147 59382.7423
    59344.407 0.0002696 58972.2431 59355.516
    59373.56 0.0002695 58975.6747 59323.0838
    59417.73 0.0002693 58979.1105 59288.8798
    59467.622 0.0002691 58982.5489 59255.6747
    59423.35 0.0002693 58985.992 59225.4794
    59345.723 0.0002696 58989.4369 59199.5504
    59263.297 0.00027 58992.8844 59178.4707
    59070.33 0.0002709 58996.338 59162.2668
    58954.088 0.0002714 58999.7923 59150.549
    59157.243 0.0002705 59003.2513 59142.6913
    59180.898 0.0002704 59006.7125 59137.9611
    59166.126 0.0002704 59010.1779 59135.6422
    59197.413 0.0002703 59013.6469 59135.0997
    59078.787 0.0002708 59017.1181 59135.8155
    58972.394 0.0002713 59020.594 59137.3989
    59013.3 0.0002711 59024.0725 59139.565
    59191.392 0.0002703 59027.5532 59142.1194
    59360.608 0.0002695 59031.0381 59144.9366
    59410.922 0.0002693 59034.5261 59147.9339
    59463.091 0.0002691 59038.0168 59151.0597
    59522.756 0.0002688 59041.5112 59154.2831
    59599.297 0.0002685 59045.0092 59157.5837
    59568.63 0.0002686 59048.5089 59160.946
    59489.971 0.000269 59052.0132 59164.3636
    59363.253 0.0002695 59055.5202 59167.8276
    59258.559 0.00027 59059.0304 59171.8639
    59241.089 0.0002701 59062.5447 59175.4083
    59406.237 0.0002693 59066.0612 59178.9853
    59453.439 0.0002691 59069.5813 59182.5934
    59466.074 0.0002691 59073.1046 59186.2296
    59462.455 0.0002691 59076.63 59189.8908
    59421.278 0.0002693 59080.1581 59193.5754
    59359.856 0.0002695 59083.6918 59197.2849
    59273.403 0.0002699 59087.2272 59201.0138
    59409.397 0.0002693 59090.7662 59204.7629
    59456.562 0.0002691 59094.3074 59208.5296
    59236.275 0.0002701 59097.8537 59212.316
    59307.335 0.0002698 59101.4017 59216.1179
    59397.774 0.0002694 59104.9523 59219.9354
    59417.655 0.0002693 59108.5071 59223.7694
    59232.073 0.0002701 59112.064 59227.6175
    59181.02 0.0002704 59115.6245 59231.4806
    59447.817 0.0002691 59119.1882 59235.3577
    59391.916 0.0002788 59122.7545 59239.2481
    59333.219 0.0002865 59126.3245 59243.1523
    59367.321 0.0002864 59129.8971 59247.0692
    59410.829 0.0002861 59133.4728 59250.9989
    59466.345 0.0002859 59137.0517 59254.9413
    59539.982 0.0002855 59140.6342 59258.8967
    59672.996 0.0002849 59144.2188 59262.8634
    59735.766 0.0002846 59147.8071 59266.8428
    59667.117 0.0002849 59151.3975 59270.8332
    59647.859 0.000285 59154.9915 59274.8362
    59615.623 0.0002852 59158.5887 59278.851
    59551.677 0.0002855 59162.189 59282.8853
    59357.708 0.0002762 59165.7919 59286.9233
    59269.566 0.00027 59169.396 59290.9712
    59371.104 0.0002695 59173.0066 59295.0344
    59547.145 0.0002687 59176.6194 59299.1083
    59731.34 0.0002679 59180.2338 59303.1925
    59914.804 0.000267 59183.8508 59307.288
    59755.08 0.0002678 59187.4729 59311.3974
    59534.695 0.0002688 59191.0957 59315.5162
    59279.064 0.0002699 59194.7226 59319.6479
    59455.203 0.0002691 59198.3526 59323.7916
    59661.121 0.0002682 59201.9848 59327.9465
    59850.761 0.0002673 59205.6205 59332.1139
    59762.071 0.0002677 59209.2593 59336.2937
    59701.179 0.000268 59212.9003 59340.4859
    59710.363 0.000268 59216.5444 59344.6894
    59653.415 0.0002682 59220.1916 59348.9055
    59611.125 0.0002684 59223.8419 59353.1342
    59594.646 0.0002685 59227.4948 59358.0441
    59599.964 0.0002685 59231.1503 59362.2983
    59666.037 0.0002682 59234.8089 59366.5655
    59807.18 0.0002675 59238.4712 59370.878
    59689.114 0.0002681 59242.135 59375.1726
    59624.842 0.0002683 59245.8024 59379.4794
    59644.77 0.0002683 59249.4715 59383.7985
    59732.67 0.0002679 59253.1456 59388.1333
    59815.761 0.0002675 59256.8209 59392.4803
    59889.241 0.0002672 59260.4983 59396.8406
    59655.793 0.0002682 59264.1822 59401.219
    59519.846 0.0002688 59267.8652 59405.6079
    59509.572 0.0002689 59271.5524 59410.0127
    59699.733 0.000268 59275.2411 59414.4311
    59893.003 0.0002671 59278.9345 59418.8664
    60082.869 0.0002663 59282.6299 59423.3163
    59858.906 0.0002673 59286.3274 59427.7811
    59825.845 0.0002674 59290.0295 59432.2635
    60007.412 0.0002666 59293.7327 59436.7603
    59760.285 0.0002677 59297.4386 59441.2734
    59648.945 0.0002682 59301.1479 59445.804
    59684.614 0.0002681 59304.8599 59450.3514
    59357.438 0.0002696 59308.575 59454.9164
    59343.754 0.0002696 59312.2916 59459.498
    59646.18 0.0002683 59316.0123 59464.0988
    59727.786 0.0002679 59319.7347 59468.7169
    59752.863 0.0002678 59323.4606 59473.3546
    59723.055 0.0002679 59327.189 59478.277
    59697.848 0.000268 59330.9191 59482.9524
    59739.738 0.0002678 59334.6523 59487.648
    59842.856 0.0002674 59338.389 59492.3649
    59851.915 0.0002673 59342.1278 59497.1021
    59737.327 0.0002678 59345.8697 59501.861
    59518.383 0.0002688 59349.6137 59506.6411
    59585.332 0.0002685 59353.3592 59511.4424
    59503.571 0.0002689 59357.1108 59516.2701
    59304.813 0.0002698 59360.8634 59521.1196
    59479.465 0.000269 59364.6177 59525.992
    59489.896 0.000269 59368.3741 59530.8886
    59371.475 0.0002695 59372.1354 59535.8128
    59491.343 0.0002689 59375.8974 59540.7609
    59464.467 0.0002691 59379.6629 59545.7366
    59331.899 0.0002697 59383.4305 59550.7392
    59474.402 0.000269 59387.2017 59555.7708
    59644.061 0.0002683 59390.9744 59560.8369
    59817.561 0.0002675 59394.7497 59565.9262
    59715.24 0.0002679 59398.5281 59571.0466
    59710.929 0.000268 59402.3085 59576.198
    59786.031 0.0002676 59406.092 59581.3831
    59913.519 0.0002671 59409.878 59586.6012
    59881.808 0.0002672 59413.6661 59591.8533
    59740.75 0.0002678 59417.4568 59597.1411
    59711.123 0.000268 59421.2505 59602.4663
    59689.513 0.0002681 59425.0468 59607.8296
    59689.963 0.0002681 59428.8451 59613.2318
    59865.012 0.0002673 59432.647 59618.6758
    59909.648 0.0002671 59436.4495 59624.16
    59858.366 0.0002673 59440.2554 59629.6889
    59757.89 0.0002677 59444.064 59635.263
    59754.758 0.0002678 59447.8746 59640.8837
    59799.994 0.0002676 59451.6882 59646.5536
    59693.717 0.000268 59455.5044 59652.2741
    59775.29 0.0002677 59459.3227 59658.0466
    59928.349 0.000267 59463.1425 59663.8728
    59671.132 0.0002681 59466.9663 59669.7574
    59676.999 0.0002681 59470.7936 59675.702
    59812.645 0.0002675 59474.6196 59681.7045
    59683.25 0.0002681 59478.4515 59687.7746
    59552.243 0.0002687 59482.2831 59693.9089
    59457.096 0.0002691 59486.1191 59700.1152
    59616.423 0.0002684 59489.9562 59706.3932
    59659.799 0.0002751 59493.7968 59712.7485
    59638.386 0.000285 59497.6395 59719.1836
    59637.168 0.0002851 59501.4842 59725.702
    59688.574 0.0002848 59505.3319 59732.3088
    59767.571 0.0002844 59509.1807 59739.0064
    59833.581 0.0002841 59513.033 59745.8018
    60005.204 0.0002833 59516.8863 59752.6975
    60186.468 0.0002825 59520.7437 59759.7018
    60098.299 0.0002829 59524.6031 59766.8183
    60051.482 0.0002831 59528.4635 59774.0522
    60003.532 0.0002833 59532.3275 59781.4125
    59834.851 0.0002841 59536.1944 59788.9056
    59652.14 0.0002774 59540.061 59796.5356
    59526.27 0.0002688 59543.9306 59804.314
    59718.037 0.0002679 59547.8056 59812.2524
    59923.27 0.000267 59551.6802 59820.3541
    60103.119 0.0002662 59555.5568 59828.632
    60133.135 0.0002661 59559.4355 59837.097
    59997.851 0.0002667 59563.3186 59845.7638
    59789.401 0.0002676 59567.2033 59854.6424
    59601.533 0.0002684 59571.089 59863.7468
    59784.957 0.0002676 59574.9787 59873.095
    60106.288 0.0002662 59578.8689 59882.7007
    60300.208 0.0002653 59582.7617 59892.5843
    60229.747 0.0002657 59586.657 59902.7661
    60075.658 0.0002663 59590.5542 59913.2675
    60047.674 0.0002665 59594.4555 59924.1155
    60048.072 0.0002665 59598.3563 59935.3326
    60036.579 0.0002665 59602.2602 59946.9522
    59934.918 0.000267 59606.166 59959.0072
    59945.067 0.0002669 59610.0753 59971.5368
    59999.529 0.0002667 59613.9852 59984.5813
    60051.372 0.0002664 59617.8981 59998.1927
    60006.469 0.0002666 59621.8134 60012.4275
    59955.026 0.0002669 59625.7298 60027.3518
    60009.827 0.0002666 59629.6492 60043.0478
    60167.146 0.0002659 59633.571 60059.6119
    60322.05 0.0002652 59637.4939 60077.1606
    60344.069 0.0002651 59641.4198 60095.8412
    60101.665 0.0002662 59645.3472 60115.8333
    59892.846 0.0002671 59649.2766 60137.3624
    60084.692 0.0002663 59653.209 60160.7109
    60269.955 0.0002655 59657.1414 60186.2268
    60433.041 0.0002648 59661.0792 60214.3521
    60536.297 0.0002643 59665.0176 60245.6201
    60435.419 0.0002647 59668.9565 60280.6901
    60329.96 0.0002652 59672.8989 60320.3612
    60402.754 0.0002649 59676.8433 60365.5836
    60307.738 0.0002653 59680.7901 60417.4765
    60237.513 0.0002656 59684.738 60477.3321
    60379.755 0.000265 59688.6883 60546.6188
    60228.788 0.0002657 59692.6406 60626.9669
    60175.09 0.0002659 59696.5949 60720.1434
    60609.152 0.000264 59700.5517 60828.0142
    60826.839 0.000263 59704.51 60952.4838
    60998.034 0.0002623 59708.4703 61095.4262
    61207.273 0.0002614 59712.4316 61258.5895
    61347.336 0.0002608 59716.3959 61443.496
    61522.048 0.0002601 59720.3626 61651.3185
    61826.79 0.0002588 59724.3313 61882.7533
    62096.209 0.0002577 59728.3005 62137.8811
    62295.057 0.0002568 59732.2727 62416.0204
    62349.965 0.0002566 59736.2468 62715.5562
    62540.871 0.0002558 59740.221 63033.7466
    62705.37 0.0002552 59744.2006 63366.5163
    62735.439 0.000255 59748.1802 63708.1706
    62968.039 0.0002541 59752.1618 64051.147
    63168.536 0.0002533 59756.1443 64385.7781
    63197.569 0.0002532 59760.1308 64700.2422
    63403.6 0.0002524 59764.1183 64980.8689
    63502.004 0.000252 59768.1073 65213.0209
    63294.631 0.0002528 59772.0987 65382.6404
    63422.368 0.0002523 59776.0911 65478.3059
    63581.929 0.0002516 59780.086 65493.3093
    63665.586 0.0002513 59784.0828 65427.018
    63517.988 0.0002519 59788.0806 65285.02
    63372.531 0.0002525 59792.0809 65077.9597
    63318.934 0.0002527 59796.0831 64819.5486
    63240.612 0.000253 59800.0864 64524.4549
    63095.737 0.0002536 59804.092 64206.6339
    62835.028 0.0002546 59808.1001 63878.3172
    62531.951 0.0002559 59812.1092 63549.6043
    62287.384 0.0002569 59816.1203 63228.4649
    62161.445 0.0002574 59820.1338 62920.9392
    62068.943 0.0002578 59824.1483 62631.4747
    61984.6 0.0002581 59828.1642 62362.9275
    61905.058 0.0002585 59832.1816 62117.1888
    61662.302 0.0002595 59836.201 61895.1155
    61463.753 0.0002603 59840.2213 61696.7672
    61380.636 0.0002607 59844.247 61521.565
    61152.081 0.0002616 59848.2712 61368.4165
    61051.65 0.0002621 59852.2974 61235.8667
    61191.813 0.0002615 59856.3245 61122.2043
    60952.558 0.0002625 59860.3561 61025.5822
    60809.07 0.0002631 59864.3886 60944.0939
    60892.182 0.0002628 59868.422 60875.866
    60762.842 0.0002633 59872.4569 60819.111
    60630.019 0.0002639 59876.4928 60772.1734
    60530.067 0.0002643 59880.5321 60733.5592
    60538.866 0.0002643 59884.5719 60701.9416
    60530.494 0.0002687 59888.6136 60676.1734
    60479.782 0.0002801 59892.6567 60655.2754
    60437.557 0.0002813 59896.7028 60638.4273
    60470.268 0.0002811 59900.7478 60624.9458
    60607.659 0.0002805 59904.7958 60614.2778
    60639.781 0.0002803 59908.8462 60605.9752
    60713.17 0.00028 59912.897 60599.6739
    60855.661 0.0002793 59916.9508 60595.0888
    60726.823 0.0002799 59921.0055 60591.9867
    60621.807 0.0002804 59925.0612 60590.1861
    60576.543 0.0002806 59929.1192 60589.5429
    60489.918 0.000281 59933.1783 60589.9395
    60377.47 0.0002766 59937.2387 60591.2829
    60235.715 0.0002662 59941.2996 60593.4959
    60358.414 0.0002651 59945.3644 60596.5198
    60547.506 0.0002643 59949.4307 60600.3011
    60798.962 0.0002632 59953.4973 60604.796
    60643.92 0.0002638 59957.564 60609.9685
    60539.278 0.0002643 59961.6345 60615.7927
    60519.609 0.0002644 59965.706 60622.2407
    60404.323 0.0002649 59969.7784 60629.2916
    60485.583 0.0002645 59973.8527 60636.9292
    60798.666 0.0002632 59977.9284 60645.1388
    60806.375 0.0002631 59982.0056 60653.9093
    60750.741 0.0002634 59986.0847 60663.2328
    60635.576 0.0002639 59990.1652 60673.1025
    60648.218 0.0002638 59994.2466 60683.5318
    60658.266 0.0002638 59998.3289 60694.484
    60662.136 0.0002638 60002.4137 60705.9784
    60594.719 0.000264 60006.4989 60718.0157
    60648.172 0.0002638 60010.5865 60730.6023
    60829.349 0.000263 60014.6745 60743.7425
    60709.684 0.0002636 60018.7654 60757.4471
    60654.343 0.0002638 60022.8568 60771.7241
    60666.359 0.0002637 60026.9485 60786.5857
    60607.444 0.000264 60031.0432 60802.0487
    60663.759 0.0002637 60035.1383 60818.1272
    60831.365 0.000263 60039.2353 60834.8414
    60818.276 0.0002631 60043.3317 60852.2101
    60688.147 0.0002636 60047.432 60870.2615
    60453.319 0.0002647 60051.5332 60889.1864
    60576.127 0.0002641 60055.6349 60908.6801
    60737.756 0.0002634 60059.7369 60928.9428
    60928.921 0.0002626 60063.8424 60950.0145
    60887.938 0.0002628 60067.9497 60971.9352
    60846.552 0.000263 60072.0564 60994.7495
    60806.703 0.0002631 60076.1651 61018.5124
    60821.021 0.0002631 60080.2751 61043.2833
    60768.383 0.0002633 60084.3861 61069.1306
    60663.533 0.0002637 60088.4984 61096.1354
    60679.635 0.0002637 60092.6122 61124.3933
    60583.419 0.0002641 60096.7254 61154.02
    60420.263 0.0002648 60100.8419 61185.1673
    60756.11 0.0002633 60104.9598 61218.0249
    60865.626 0.0002629 60109.0772 61252.8449
    60799.174 0.0002632 60113.1964 61290.0467
    60828.855 0.000263 60117.318 61329.9277
    60834.151 0.000263 60121.4391 61373.155
    60821.73 0.0002631 60125.563 61420.4859
    60826.664 0.000263 60129.6868 61472.8366
    60897.42 0.0002627 60133.813 61531.2702
    60996.403 0.0002623 60137.9386 61596.9224
    60832.929 0.000263 60142.066 61670.9055
    60775.153 0.0002633 60146.1949 61754.1538
    60785.452 0.0002632 60150.3256 61847.2542
    60699.158 0.0002636 60154.4573 61950.2756
    60747.386 0.0002634 60158.5888 62062.6275
    60878.151 0.0002628 60162.7217 62182.9682
    60889.646 0.0002628 60166.8555 62309.1604
    61020.616 0.0002622 60170.9916 62438.3304
    61197.72 0.0002615 60175.1287 62567.1404
    61058.346 0.000262 60179.2661 62692.5315
    61200.877 0.0002614 60183.4044 62812.9568
    61536.756 0.00026 60187.5441 62929.5098
    61941.463 0.0002583 60191.6857 63046.0297
    62228.525 0.0002571 60195.8276 63168.0647
    62465.107 0.0002561 60199.9699 63301.5394
    62885.3 0.0002544 60204.1141 63451.8366
    63345.364 0.0002526 60208.2587 63623.3367
    63847.074 0.0002506 60212.4046 63819.225
    64470.144 0.0002482 60216.5505 64041.3971
    65018.558 0.0002461 60220.6991 64290.5112
    65591.365 0.0002439 60224.8477 64565.8123
    66612.716 0.0002402 60228.9976 64865.6308
    67577.674 0.0002368 60233.1484 65187.3703
    68549.058 0.0002334 60237.3001 65527.9927
    69756.111 0.0002294 60241.4531 65884.7619
    70722.507 0.0002262 60245.6055 66256.142
    71599.81 0.0002235 60249.7603 66642.3258
    72725.148 0.00022 60253.9164 67044.8973
    73700.587 0.0002171 60258.0734 67465.9546
    74631.356 0.0002144 60262.2302 67907.2937
    75749.438 0.0002112 60266.3875 68369.9495
    76403.772 0.0002094 60270.547 68853.9976
    76908.637 0.000208 60274.707 69358.4666
    77857.381 0.0002055 60278.8678 69881.3088
    78364.688 0.0002042 60283.0299 70419.3894
    78677.229 0.0002034 60287.1924 70968.5131
    79099.563 0.0002023 60291.3548 71523.469
    79363.985 0.0002016 60295.52 72078.0752
    79524.697 0.0002027 60299.6851 72625.2414
    79556.593 0.0002109 60303.8505 73157.0363
    79482.042 0.0002139 60308.0168 73664.4151
    79345.513 0.0002143 60312.185 74138.94
    79152.504 0.0002148 60316.352 74570.6934
    79005.391 0.0002152 60320.5218 74950.2021
    78847.505 0.0002156 60324.6915 75268.464
    78564.406 0.0002164 60328.8621 75517.5005
    78038.404 0.0002178 60333.0334 75690.8534
    77455.08 0.0002195 60337.2057 75784.0726
    77046.68 0.0002206 60341.3778 75795.0768
    76349.827 0.0002227 60345.5512 75724.3051
    75505.907 0.0002232 60349.726 75574.7079
    74553.591 0.0002171 60353.8996 75351.4793
    74035.989 0.0002161 60358.0766 75061.6639
    73707.227 0.0002171 60362.2529 74713.6306
    73444.3 0.0002179 60366.43 74316.5443
    72685.609 0.0002201 60370.6075 73879.8382
    71819.229 0.0002228 60374.7863 73412.7969
    71213.131 0.0002247 60378.966 72924.2122
    70478.726 0.000227 60383.1455 72422.1661
    69819.865 0.0002292 60387.3254 71913.9082
    69547.428 0.0002301 60391.507 71405.8053
    69055.778 0.0002317 60395.6885 70903.3483
    68468.467 0.0002337 60399.8704 70411.2084
    67820.169 0.0002359 60404.0536 69933.2981
    67256.245 0.0002379 60408.2381 69472.8541
    66736.386 0.0002398 60412.4214 69032.5072
    66263.672 0.0002415 60416.6061 68614.3727
    65727.321 0.0002434 60420.7921 68220.0965
    65269.869 0.0002451 60424.9779 67850.9352
    65088.078 0.0002458 60429.1636 67507.8042
    64675.761 0.0002474 60433.3516 67191.3366
    64286.438 0.0002489 60437.5389 66902.0417
    64144.166 0.0002494 60441.727 66639.8547
    63920.027 0.0002503 60445.915 66404.9424
    63723.607 0.0002511 60450.1048 66197.2406
    63658.6 0.0002513 60454.2944 66016.6193
    63446.307 0.0002522 60458.4839 65862.9423
    63195.802 0.0002532 60462.6761 65736.1162
    62950.664 0.0002542 60466.8672 65636.1375
    62969.001 0.0002541 60471.0586 65563.165
    63098.457 0.0002536 60475.2503 65517.5789
    63328.087 0.0002526 60479.4429 65500.0506
    63232.773 0.000253 60483.6362 65511.6134
    63161.286 0.0002533 60487.8304 65553.7418
    63327.38 0.0002527 60492.0239 65628.4285
    63335.844 0.0002526 60496.2182 65738.2643
    63344.531 0.0002526 60500.4128 65886.5079
    63434.92 0.0002522 60504.6087 66077.154
    63640.619 0.0002514 60508.8045 66314.9806
    63871.777 0.0002505 60513.0005 66605.585
    64102.407 0.0002496 60517.1959 66955.3903
    64787.989 0.000247 60521.3931 67371.6168
    65541.267 0.0002441 60525.5911 67862.2111
    66237.315 0.0002416 60529.7884 68435.7418
    67226.645 0.000238 60533.986 69101.2298
    68389.24 0.000234 60538.1849 69867.9348
    69776.71 0.0002293 60542.3836 70745.0782
    71476.304 0.0002239 60546.5811 71741.5209
    73382.052 0.0002181 60550.7814 72865.3939
    75566.463 0.0002117 60554.9806 74123.7515
    77736.392 0.0002058 60559.18 75521.7595
    80027.861 0.0002 60563.3797 77062.7386
    82545.048 0.0001938 60567.5812 78747.2661
    85218.761 0.0001878 60571.7821 80572.6754
    87951.539 0.0001819 60575.9832 82532.4091
    90742.83 0.0001763 60580.1831 84615.2673
    93307.035 0.0001715 60584.3858 86804.5576
    95873.318 0.0001669 60588.5883 89077.0734
    98502.1 0.0001624 60592.7887 91401.9505
    100489.608 0.0001592 60596.9908 93739.5389
    102412.618 0.0001562 60601.1942 96040.3625
    104379.564 0.0001533 60605.3964 98244.7559
    105691.29 0.0001514 60609.5989 100283.5973
    106522.703 0.0001502 60613.8022 102080.8636
    106731.815 0.0001499 60618.0048 103558.5305
    106628.065 0.0001501 60622.2096 104643.7195
    106247.377 0.0001506 60626.4118 105277.3327
    105502.013 0.0001517 60630.6162 105422.3677
    104229.278 0.0001535 60634.8204 105069.6455
    102679.511 0.0001558 60639.0244 104239.3476
    100807.645 0.0001587 60643.2282 102977.7086
    99079.69 0.0001615 60647.4328 101350.079
    97137.98 0.0001647 60651.6372 99432.1963
    94870.888 0.0001687 60655.8418 97301.9881
    92855.594 0.0001723 60660.0453 95033.2062
    90709.19 0.0001764 60664.2505 92691.519
    88350.514 0.0001811 60668.4535 90332.5351
    86078.767 0.0001859 60672.6602 88001.856
    83955.137 0.0001906 60676.8648 85735.5342
    82019.389 0.0001951 60681.0696 83561.2605
    80227.154 0.0001994 60685.2728 81499.5051
    78412.025 0.0002041 60689.4801 79564.6199
    76554.104 0.000209 60693.6843 77765.7806
    75274.369 0.0002126 60697.8897 76107.8116
    73906.331 0.0002165 60702.0949 74591.8762
    72383.209 0.000221 60706.2985 73216.3171
    71504.785 0.0002238 60710.5047 71976.3669
    70554.788 0.0002268 60714.7097 70865.9397
    69477.086 0.0002303 60718.9145 69877.2649
    68947.241 0.0002412 60723.1186 69001.545
    68316.127 0.0002488 60727.3244 68229.351
    67538.657 0.0002517 60731.529 67550.9766
    67218.099 0.0002529 60735.7344 66956.7445
    66913.422 0.0002541 60739.9381 66437.3762
    66608.418 0.0002552 60744.1439 65983.6723
    66265.547 0.0002565 60748.3481 65587.4322
    65862.588 0.0002581 60752.5526 65241.0284
    65395.155 0.00026 60756.7558 64937.581
    65130.009 0.000261 60760.9607 64670.9822
    64785.92 0.0002624 60765.1655 64435.8659
    64354.616 0.0002642 60769.3694 64227.5835
    64153.652 0.0002545 60773.5717 64042.1441
    64063.748 0.0002498 60777.7762 63876.1611
    64085.066 0.0002497 60781.98 63726.772
    64250.68 0.000249 60786.184 63591.5827
    64090.408 0.0002496 60790.3858 63468.5961
    63610.631 0.0002515 60794.5893 63356.1566
    63540.195 0.0002518 60798.7931 63252.889
    63387.531 0.0002524 60802.9956 63158.1673
    63164.083 0.0002533 60807.1979 63070.0204
    63451.348 0.0002522 60811.399 62988.1716
    63524.518 0.0002519 60815.6023 62911.9643
    63398.97 0.0002524 60819.8038 62840.8377
    63250.715 0.000253 60824.0056 62774.32
    63090.993 0.0002536 60828.2057 62712.0028
    62924.215 0.0002543 60832.408 62653.5381
    62855.81 0.0002545 60836.6086 62598.6144
    62718.71 0.0002551 60840.8098 62546.9643
    62538.606 0.0002558 60845.0074 62498.3412
    62756.231 0.000255 60849.2092 62452.5383
    62734.794 0.000255 60853.4092 62409.355
    62524.88 0.0002559 60857.608 62368.6177
    62550.784 0.0002558 60861.8051 62330.1651
    62524.625 0.0002559 60866.0043 62293.8557
    62467.635 0.0002561 60870.2038 62259.5538
    62601.307 0.0002556 60874.4016 62227.1347
    62520.599 0.0002559 60878.5981 62196.4865
    62277.582 0.0002569 60882.7943 62167.505
    62118.947 0.0002576 60886.9932 62140.0976
    62107.575 0.0002576 60891.1904 62114.171
    62218.952 0.0002572 60895.3844 62089.6416
    62471.186 0.0002561 60899.5806 62066.4384
    62416.051 0.0002563 60903.7765 62044.4886
    62167.816 0.0002574 60907.9711 62023.7251
    62286.119 0.0002569 60912.1665 62004.0901
    62216.444 0.0002572 60916.3586 61985.5228
    62028.458 0.0002579 60920.5544 61967.9778
    61993.173 0.0002581 60924.747 61951.3993
    61937.988 0.0002583 60928.9398 61935.7464
    61864.955 0.0002586 60933.1304 61920.9736
    61752.955 0.0002591 60937.3226 61907.0466
    61837.043 0.0002587 60941.5146 61893.9275
    62023.584 0.000258 60945.7044 61881.5809
    61978.299 0.0002582 60949.8938 61869.9782
    61938.705 0.0002583 60954.0845 61859.0922
    61916.231 0.0002584 60958.2739 61848.8944
    61998.568 0.0002581 60962.462 61839.3612
    61994.816 0.0002581 60966.6494 61830.4714
    61940.863 0.0002583 60970.8369 61822.2058
    61908.466 0.0002584 60975.0242 61814.5488
    61801.854 0.0002589 60979.2107 61807.4787
    61651.637 0.0002595 60983.3964 61800.9843
    61505.961 0.0002601 60987.5804 61795.0516
    61473.167 0.0002603 60991.7665 61789.6742
    61494.71 0.0002602 60995.9504 61784.839
    61449.86 0.0002604 61000.133 61780.5397
    61422.887 0.0002605 61004.3159 61776.7725
    61424.319 0.0002605 61008.4989 61773.5335
    61533.038 0.00026 61012.6806 61770.8191
    61510.145 0.0002601 61016.8616 61768.63
    61451.609 0.0002604 61021.0398 61766.9653
    61583.334 0.0002598 61025.2206 61765.8335
    61719.799 0.0002592 61029.3997 61765.2352
    61825.926 0.0002588 61033.578 61765.178
    61764.071 0.000259 61037.7541 61765.6683
    61784.552 0.000259 61041.9333 61766.7216
    61842.102 0.0002587 61046.1092 61768.3432
    61880.542 0.0002586 61050.2848 61770.5497
    61827.822 0.0002588 61054.4572 61773.353
    61715.723 0.0002593 61058.6332 61776.777
    61532.359 0.00026 61062.8065 61780.8332
    61661.093 0.0002595 61066.9775 61785.5428
    61868.293 0.0002586 61071.1487 61790.9294
    61791.318 0.0002589 61075.3191 61797.015
    61777.4 0.000259 61079.4901 61803.8253
    61787.625 0.0002589 61083.6599 61811.3841
    61781.846 0.000259 61087.8274 61819.7171
    61756.796 0.0002591 61091.997 61828.8562
    61740.276 0.0002591 61096.1634 61838.8249
    61789.026 0.0002589 61100.329 61849.6548
    61754.222 0.0002591 61104.4947 61861.3771
    61701.136 0.0002593 61108.6587 61874.0202
    61707.577 0.0002593 61112.8228 61887.6169
    61838.507 0.0002587 61116.9852 61902.1959
    61911.894 0.0002584 61121.1467 61917.7893
    61608.904 0.0002597 61125.307 61934.4264
    61669.32 0.0002595 61129.4684 61952.146
    61809.729 0.0002612 61133.628 61970.9594
    61755.61 0.0002723 61137.7858 61990.9006
    61839.271 0.0002749 61141.9414 62011.9935
    61911.066 0.0002746 61146.1 62034.2667
    61783.72 0.0002752 61150.2544 62057.7331
    61840.699 0.0002749 61154.4095 62082.4152
    61985.273 0.0002743 61158.5628 62108.3252
    62201.511 0.0002733 61162.7157 62135.4754
    62252.131 0.0002731 61166.8678 62163.872
    62210.627 0.0002733 61171.0182 62193.5168
    62060.845 0.0002739 61175.1677 62224.4084
    62055.889 0.0002739 61179.3159 62256.5385
    62025.596 0.0002712 61183.4647 62289.8951
    61793.723 0.0002614 61187.6117 62324.456
    61811.84 0.0002588 61191.756 62360.1925
    61929.33 0.0002584 61195.9009 62397.0731
    62109.134 0.0002576 61200.0455 62435.0536
    62319.807 0.0002567 61204.1882 62474.0795
    62397.128 0.0002564 61208.3282 62514.087
    62105.72 0.0002576 61212.4703 62555.0069
    62066.317 0.0002578 61216.6106 62596.7491
    62092.19 0.0002577 61220.7481 62639.2137
    62106.342 0.0002576 61224.8852 62682.2895
    62311.433 0.0002568 61229.0206 62725.8464
    62481.353 0.0002561 61233.157 62769.7425
    62446.535 0.0002562 61237.2912 62813.8119
    62375.089 0.0002565 61241.4235 62857.8748
    62289.327 0.0002569 61245.5536 62901.7312
    62191.83 0.0002573 61249.6857 62945.1668
    62277.049 0.0002569 61253.8165 62987.9407
    62310.506 0.0002568 61257.9426 63029.7939
    62133.114 0.0002575 61262.0688 63070.4589
    62291.444 0.0002569 61266.1971 63109.6503
    62383.217 0.0002565 61270.3231 63147.0682
    62171.748 0.0002573 61274.4453 63182.3988
    62209.889 0.0002572 61278.5667 63215.3402
    62274.366 0.0002569 61282.6877 63245.5879
    62283.382 0.0002569 61286.8074 63272.8474
    62404.916 0.0002564 61290.9282 63296.8442
    62402.319 0.0002564 61295.0432 63317.3213
    62109.683 0.0002576 61299.1594 63334.0669
    62072.274 0.0002578 61303.2757 63346.9023
    62136.547 0.0002575 61307.3892 63355.6921
    62302.029 0.0002568 61311.5003 63360.3543
    62557.729 0.0002558 61315.6116 63360.8628
    62615.092 0.0002555 61319.7225 63357.2418
    62278.682 0.0002569 61323.8316 63349.5686
    62371.035 0.0002565 61327.9379 63337.9717
    62375.802 0.0002565 61332.0438 63322.6281
    62098.358 0.0002577 61336.1499 63303.7535
    62119.539 0.0002576 61340.2526 63281.5933
    62097.606 0.0002577 61344.3535 63256.4234
    61922.228 0.0002584 61348.4541 63228.5372
    61962.059 0.0002582 61352.5547 63198.2391
    62043.153 0.0002579 61356.6511 63165.8319
    62140.751 0.0002575 61360.7485 63131.6263
    62167.091 0.0002574 61364.8437 63095.918
    62166.358 0.0002574 61368.9365 63058.9941
    62137.755 0.0002575 61373.0279 63021.1284
    62186.461 0.0002573 61377.119 62982.607
    62215.308 0.0002572 61381.2067 62943.6068
    62198.802 0.0002572 61385.2956 62904.3802
    62103.969 0.0002576 61389.383 62865.1248
    62032.096 0.0002579 61393.4682 62826.0215
    62007.645 0.000258 61397.5505 62787.2325
    61769.815 0.000259 61401.6329 62748.9067
    61648.209 0.0002595 61405.7145 62711.1729
    61725.527 0.0002592 61409.7942 62674.1445
    61766.595 0.000259 61413.8716 62637.9214
    61830.338 0.0002588 61417.9481 62602.7443
    61930.32 0.0002584 61422.0232 62568.3844
    61857.231 0.0002587 61426.0969 62535.0585
    61787.552 0.0002589 61430.1674 62502.8192
    61741.989 0.0002591 61434.2374 62471.715
    61952.35 0.0002583 61438.3056 62441.7824
    62051.171 0.0002579 61442.3724 62413.051
    61980.302 0.0002581 61446.4384 62385.5467
    62032.383 0.0002579 61450.501 62359.2843
    62097.192 0.0002577 61454.5646 62334.2802
    62167.956 0.0002574 61458.625 62310.538
    62131.164 0.0002575 61462.6849 62288.0645
    62050.855 0.0002579 61466.7411 62266.8566
    61924.932 0.0002584 61470.7983 62246.9173
    61801.905 0.0002589 61474.8521 62228.2377
    61831.14 0.0002588 61478.9046 62210.8137
    62039.275 0.0002579 61482.9538 62194.6371
    62016.577 0.000258 61487.0035 62179.7053
    62032.317 0.0002579 61491.0524 62166.0111
    62101.687 0.0002576 61495.0974 62153.5478
    62043.359 0.0002579 61499.141 62142.317
    61981.075 0.0002581 61503.1837 62132.323
    61918.502 0.0002584 61507.2256 62123.5766
    61918.63 0.0002584 61511.266 62116.0984
    61892.841 0.0002585 61515.3022 62109.9226
    61838.095 0.0002587 61519.3379 62105.1162
    61869.826 0.0002586 61523.3732 62101.7842
    61912.662 0.0002584 61527.4042 62100.0961
    61965.894 0.0002582 61531.4367 62100.3416
    61790.71 0.0002589 61535.463 62102.9692
    61803.531 0.0002589 61539.4913 62108.7056
    62003.067 0.0002581 61543.5172 62118.6451
    61884.769 0.0002692 61547.5388 62134.4079
    61880.516 0.0002747 61551.5599 62158.2984
    61986.063 0.0002743 61555.5817 62193.4333
    62073.497 0.0002739 61559.6 62243.815
    62210.616 0.0002733 61563.616 62314.2964
    62397.594 0.0002724 61567.6297 62410.349
    62744.177 0.0002709 61571.6424 62537.6072
    63014.712 0.0002698 61575.6542 62701.156
    63221.458 0.0002689 61579.6626 62904.5912
    63589.614 0.0002673 61583.6687 63148.9312
    64008.221 0.0002656 61587.6734 63431.464
    64457.771 0.0002633 61591.6781 63744.6574
    64572.002 0.0002524 61595.6799 64075.2687
    64764.674 0.0002471 61599.6775 64404.134
    65008.519 0.0002461 61603.6755 64706.2231
    64937.922 0.0002464 61607.6717 64954.3966
    64929.569 0.0002464 61611.666 65123.5859
    64962.137 0.0002463 61615.6569 65196.1233
    64820.383 0.0002468 61619.6478 65164.5925
    64933.186 0.0002464 61623.6349 65032.237
    65269.826 0.0002451 61627.6216 64812.7331
    65943.646 0.0002426 61631.6059 64528.6267
    66323.935 0.0002412 61635.5868 64207.1012
    66398.241 0.000241 61639.5673 63874.5449
    65401.829 0.0002446 61643.5453 63552.6844
    64623.866 0.0002476 61647.521 63257.1359
    64030.885 0.0002499 61651.4958 62997.4911
    63710.738 0.0002511 61655.4672 62778.1406
    63301.604 0.0002528 61659.4381 62599.3103
    62837.621 0.0002546 61663.4047 62458.1966
    62465.864 0.0002561 61667.3704 62350.1099
    62415.511 0.0002563 61671.3356 62269.4741
    62549.605 0.0002558 61675.2974 62210.6319
    62325.289 0.0002567 61679.2563 62168.4083
    62255.027 0.000257 61683.2134 62138.4181
    62280.619 0.0002569 61687.169 62117.172
    62244.924 0.0002571 61691.1236 62102.0391
    62360.227 0.0002566 61695.0729 62091.1204
    62516.502 0.0002559 61699.0233 62083.111
    62223.799 0.0002571 61702.9697 62077.1269
    62128.294 0.0002575 61706.9148 62072.5938
    62153.569 0.0002574 61710.8574 62069.1365
    62162.762 0.0002574 61714.8001 62066.5131
    62304.312 0.0002568 61718.7388 62064.5566
    62464.931 0.0002561 61722.6742 62063.1547
    62213.408 0.0002572 61726.6072 62062.2263
    62262.426 0.000257 61730.5392 62061.7104
    62415.796 0.0002563 61734.4703 62061.5573
    62123.975 0.0002575 61738.397 62061.7226
    62084.948 0.0002577 61742.3228 62062.1755
    62138.836 0.0002575 61746.2457 62062.8848
    61903.659 0.0002585 61750.1666 62063.8261
    61938.408 0.0002583 61754.0851 62064.9773
    62108.071 0.0002576 61758.0022 62066.3202
    62215.816 0.0002572 61761.9149 62067.8353
    62211.176 0.0002572 61765.8281 62069.5126
    62159.278 0.0002574 61769.7379 62071.3355
    62166.72 0.0002574 61773.6438 62073.2919
    62231.889 0.0002571 61777.5487 62075.3747
    62308.786 0.0002568 61781.4532 62077.5753
    62300.789 0.0002568 61785.3518 62079.8802
    62195.557 0.0002572 61789.25 62082.2877
    62065.753 0.0002578 61793.1457 62084.7892
    62040.408 0.0002579 61797.041 62087.381
    61884.473 0.0002586 61800.9304 62090.0524
    61755.087 0.0002591 61804.8198 62092.8045
    62009.04 0.000258 61808.7068 62095.6306
    61976.363 0.0002582 61812.5899 62098.5254
    61863.952 0.0002586 61816.4725 62101.4887
    61955.233 0.0002583 61820.3517 62104.5144
    61907.133 0.0002585 61824.23 62107.6021
    61854.078 0.0002587 61828.1028 62110.7446
    62019.019 0.000258 61831.9757 62113.945
    62182.866 0.0002573 61835.8461 62117.1985
    62315.349 0.0002568 61839.7122 62120.5013
    62331.934 0.0002567 61843.5773 62123.8548
    62368.057 0.0002565 61847.4404 62127.2565
    62410.611 0.0002564 61851.2991 62130.7023
    62448.269 0.0002562 61855.1568 62134.1942
    62438.462 0.0002563 61859.0116 62137.729
    62374.738 0.0002565 61862.8645 62141.3064
    62189.382 0.0002573 61866.7144 62144.9262
    62109.283 0.0002576 61870.5629 62148.5854
    62122.449 0.0002576 61874.4074 62152.2825
    62312.976 0.0002568 61878.25 62156.0185
    62341.398 0.0002566 61882.0896 62159.7917
    62319.348 0.0002567 61885.9278 62163.603
    62318.045 0.0002567 61889.7616 62167.4489
    62310.726 0.0002568 61893.5958 62171.3337
    62279.129 0.0002569 61897.4247 62175.2511
    62181.395 0.0002573 61901.2525 62179.2051
    62246.496 0.000257 61905.076 62183.1919
    62307.086 0.0002568 61908.899 62187.2152
    62205.032 0.0002572 61912.7185 62191.2718
    62216.724 0.0002572 61916.5361 62195.363
    62266.281 0.000257 61920.3507 62199.4877
    62323.304 0.0002567 61924.1623 62203.6458
    62131.909 0.0002575 61927.9701 62207.8363
    62014.872 0.000258 61931.7778 62212.0631
    62284.323 0.0002569 61935.5811 62216.3219
    62219.951 0.0002653 61939.3834 62220.6161
    62129.997 0.0002736 61943.1813 62224.9426
    62211.73 0.0002733 61946.9778 62229.3045
    62261.59 0.000273 61950.7717 62233.701
    62320.348 0.0002728 61954.5607 62238.13
    62421.212 0.0002723 61958.3493 62242.5963
    62594.825 0.0002716 61962.1344 62247.0973
    62683.715 0.0002712 61965.9175 62251.6349
    62532.888 0.0002719 61969.6971 62256.2083
    62537.826 0.0002718 61973.4738 62260.8185
    62527.754 0.0002719 61977.2471 62265.4657
    62399.997 0.0002724 61981.0193 62270.153
    62260.857 0.0002641 61984.7866 62274.8774
    62178.507 0.0002573 61988.5554 62279.646
    62223.828 0.0002571 61992.3168 62284.4512
    62430.163 0.0002563 61996.0772 62289.3002
    62632.533 0.0002555 61999.8351 62294.1928
    62754.348 0.000255 62003.5896 62299.1293
    62642.843 0.0002554 62007.3435 62304.1141
    62464.021 0.0002561 62011.093 62309.1448
    62246.348 0.000257 62014.8386 62314.2235
    62391.703 0.0002564 62018.5826 62319.3609
    62609.596 0.0002556 62022.3247 62324.546
    62832.118 0.0002546 62026.0613 62329.7838
    62810.848 0.0002547 62029.7974 62335.0816
    62746.463 0.000255 62033.5291 62340.4381
    62684.21 0.0002552 62037.2588 62345.8588
    62676.23 0.0002553 62040.984 62351.3442
    62647.747 0.0002554 62044.7092 62356.9022
    62566.087 0.0002557 62048.43 62362.5322
    62549.309 0.0002558 62052.1473 62368.2392
    62609.925 0.0002556 62055.8621 62374.0286
    62786.282 0.0002548 62059.5754 62379.9062
    62700.262 0.0002552 62063.2832 62385.8733
    62641.826 0.0002554 62066.9906 62391.9405
    62694.06 0.0002552 62070.6925 62398.1089
    62785.794 0.0002548 62074.3934 62404.3895
    62891.188 0.0002544 62078.0908 62410.7872
    63009.827 0.0002539 62081.7852 62417.3098
    62794.252 0.0002548 62085.4766 62423.9659
    62670.747 0.0002553 62089.1651 62430.764
    62756.136 0.000255 62092.8505 62437.7138
    62934.429 0.0002542 62096.533 62444.8253
    63104.732 0.0002535 62100.2135 62452.1102
    63246.8 0.000253 62103.8909 62459.5788
    63024.74 0.0002539 62107.5635 62467.2414
    62900.719 0.0002544 62111.233 62475.1127
    62975.07 0.0002541 62114.9005 62483.2071
    62800.364 0.0002548 62118.566 62491.5386
    62731.982 0.0002551 62122.2256 62500.1183
    62846.325 0.0002546 62125.8841 62508.9664
    62625.827 0.0002555 62129.5397 62518.0969
    62635.634 0.0002554 62133.1903 62527.5248
    62996.931 0.000254 62136.8408 62537.2718
    63022.128 0.0002539 62140.4874 62547.3519
    63018.972 0.0002539 62144.1309 62557.7841
    63012.518 0.0002539 62147.7695 62568.585
    63002.142 0.000254 62151.4051 62579.7751
    63052.188 0.0002538 62155.0397 62591.3754
    63179.169 0.0002532 62158.6692 62603.4009
    63219.066 0.0002531 62162.2958 62615.8726
    63130.594 0.0002534 62165.9214 62628.8112
    62890.915 0.0002544 62169.539 62642.2284
    62963.549 0.0002541 62173.1586 62656.152
    62939.086 0.0002542 62176.7731 62670.5929
    62781.304 0.0002549 62180.3847 62685.5696
    63015.022 0.0002539 62183.9923 62701.0971
    63086.36 0.0002536 62187.5968 62717.1912
    62953.388 0.0002542 62191.1994 62733.8665
    63110.636 0.0002535 62194.7959 62751.1309
    63120.788 0.0002535 62198.3915 62769
    62957.576 0.0002541 62201.983 62787.4792
    63185.627 0.0002532 62205.5735 62806.6092
    63408.929 0.0002523 62209.16 62826.3287
    63617.671 0.0002515 62212.7405 62846.6686
    63490.891 0.000252 62216.32 62867.6322
    63481.775 0.000252 62219.8965 62889.2133
    63599.836 0.0002516 62223.468 62911.402
    63683.416 0.0002512 62227.0364 62934.1885
    63717.129 0.0002511 62230.6019 62957.5571
    63700.538 0.0002512 62234.1653 62981.4883
    63556.069 0.0002517 62237.7247 63005.9552
    63502.526 0.000252 62241.2811 63030.9278
    63538.598 0.0002518 62244.8325 63056.3677
    63677.118 0.0002513 62248.3819 63082.2345
    63774.57 0.0002509 62251.9262 63108.4756
    63830.114 0.0002507 62255.4705 63135.0377
    63719.821 0.0002511 62259.0089 63161.8494
    63691.808 0.0002512 62262.5451 63188.8396
    63734.883 0.000251 62266.0784 63216.0066
    63640.021 0.0002514 62269.6067 63243.088
    63657.997 0.0002513 62273.1319 63270.0649
    63765.847 0.0002509 62276.6541 63296.8235
    63613.698 0.0002515 62280.1733 63323.2393
    63665.739 0.0002513 62283.6875 63349.177
    63877.3 0.0002505 62287.2006 63374.4979
    63769.805 0.0002509 62290.7097 63399.05
    63630.533 0.0002514 62294.2138 63422.6771
    63482.467 0.000252 62297.7158 63445.2251
    63651.673 0.0002514 62301.2129 63466.5334
    63729.675 0.0002567 62304.7079 63486.4516
    63735.406 0.0002667 62308.1988 63504.8319
    63749.101 0.0002667 62311.6878 63521.5418
    63767.415 0.0002666 62315.1717 63536.4606
    63791.569 0.0002665 62318.6516 63549.4907
    63846.652 0.0002663 62322.1284 63560.5584
    63966.716 0.0002658 62325.6023 63569.6149
    64117.003 0.0002651 62329.073 63576.6398
    64047.392 0.0002654 62332.5388 63581.6401
    63982.023 0.0002657 62336.0035 63584.6575
    63915.834 0.000266 62339.4612 63585.7516
    63807.847 0.0002664 62342.9169 63585.0182
    63682.302 0.0002606 62346.3695 63582.5703
    63566.097 0.0002517 62349.821 63578.5417
    63659.935 0.0002513 62353.2617 63573.0701
    63806.54 0.0002508 62356.7071 63566.3288
    63963.294 0.0002501 62360.1436 63558.4685
    63894.804 0.0002504 62363.579 63549.6642
    63814.901 0.0002507 62367.0094 63540.0792
    63716.676 0.0002511 62370.4367 63529.8788
    63530.046 0.0002518 62373.86 63519.2204
    63629.102 0.0002515 62377.2803 63508.256
    63882.686 0.0002505 62380.6965 63497.1275
    63947.36 0.0002502 62384.1096 63485.9698
    63938.714 0.0002502 62387.5178 63474.9059
    63884.21 0.0002505 62390.9239 63464.0542
    63820.684 0.0002507 62394.3239 63453.5181
    63796.545 0.0002508 62397.7249 63443.4035
    63784.147 0.0002508 62401.1178 63433.7935
    63698.494 0.0002512 62404.5077 63424.7787
    63675.107 0.0002513 62407.8956 63416.4405
    63690.96 0.0002512 62411.2784 63408.8527
    63730.754 0.0002511 62414.6571 63402.0905
    63626.509 0.0002515 62418.0328 63396.2279
    63486.005 0.000252 62421.4074 63391.3409
    63584.475 0.0002516 62424.7721 63387.4965
    63660.788 0.0002513 62428.1376 63384.7861
    63710.383 0.0002511 62431.4971 63383.3174
    63680.427 0.0002513 62434.8565 63383.1366
    63553.01 0.0002518 62438.2099 63384.3722
    63414.726 0.0002523 62441.5583 63387.1455
    63468.829 0.0002521 62444.9026 63391.5938
    63634.151 0.0002514 62448.2457 63397.8752
    63817.704 0.0002507 62451.5839 63406.1613
    63831.127 0.0002507 62454.919 63416.6529
    63713.825 0.0002511 62458.251 63429.5727
    63585.811 0.0002516 62461.577 63445.1659
    63684.025 0.0002512 62464.8989 63463.7074
    63540.339 0.0002518 62468.2168 63485.4942
    63342.411 0.0002526 62471.5326 63510.8466
    63378.311 0.0002524 62474.8443 63540.0991
    63192.172 0.0002532 62478.151 63573.0797
    63041.547 0.0002538 62481.4556 63611.1845
    63420.212 0.0002523 62484.7551 63654.2411
    63594.698 0.0002516 62488.0516 63702.588
    63649.266 0.0002514 62491.343 63756.5368
    63573.969 0.0002517 62494.6304 63816.3563
    63544.893 0.0002518 62497.9156 63882.2698
    63570.981 0.0002517 62501.1929 63954.4209
    63729.111 0.0002511 62504.471 64032.8823
    63844.16 0.0002506 62507.7431 64117.6059
    63879.187 0.0002505 62511.0121 64208.4287
    63695.9 0.0002512 62514.275 64305.0335
    63675.483 0.0002513 62517.5369 64406.9362
    63679.109 0.0002513 62520.7917 64513.4359
    63562.612 0.0002517 62524.0454 64623.6016
    63687.426 0.0002512 62527.2921 64736.2093
    63830.676 0.0002507 62530.5376 64849.7309
    63761.447 0.0002509 62533.7781 64962.268
    63871.934 0.0002505 62537.0146 65071.5767
    63969.587 0.0002501 62540.2479 65175.0796
    63844.083 0.0002506 62543.4752 65269.9536
    64078.355 0.0002497 62546.7014 65353.3035
    64412.688 0.0002484 62549.9215 65422.38
    64696.543 0.0002473 62553.1366 65474.8812
    64696.748 0.0002473 62556.3495 65509.2371
    64664.913 0.0002474 62559.5584 65524.8237
    64789.27 0.000247 62562.7632 65522.0716
    64891.888 0.0002466 62565.9639 65502.4119
    64933.171 0.0002464 62569.1595 65468.0905
    64829.305 0.0002468 62572.3511 65421.8953
    64715.111 0.0002472 62575.5396 65366.87
    64645.011 0.0002475 62578.7239 65306.0537
    64694.389 0.0002473 62581.9023 65242.3031
    64696.607 0.0002473 62585.0785 65178.1894
    64705.205 0.0002473 62588.2496 65115.9469
    64760.593 0.0002471 62591.4177 65057.474
    64645.487 0.0002475 62594.5796 65004.3719
    64522.704 0.000248 62597.7395 64957.9844
    64485.148 0.0002481 62600.8933 64919.4284
    64341.932 0.0002487 62604.045 64889.6508
    64276.104 0.0002489 62607.1916 64869.4507
    64443.301 0.0002483 62610.3351 64859.5158
    64329.803 0.0002487 62613.4735 64860.4487
    64261.533 0.000249 62616.6069 64872.7898
    64433.189 0.0002483 62619.7381 64897.0394
    64379.911 0.0002485 62622.8623 64933.6654
    64331.39 0.0002487 62625.9833 64983.1336
    64396.367 0.0002485 62629.1022 65045.9107
    64565.736 0.0002478 62632.2151 65122.4699
    64716.614 0.0002505 62635.3258 65213.3144
    64786.515 0.0002606 62638.4286 65318.9615
    64893.575 0.000262 62641.5301 65439.9668
    65096.907 0.0002611 62644.6256 65576.8982
    65472.911 0.0002597 62647.717 65730.3492
    65944.498 0.0002578 62650.8052 65900.9211
    66476.473 0.0002557 62653.8875 66089.2082
    67088.431 0.0002534 62656.9675 66295.7947
    67529.666 0.0002517 62660.0425 66521.2229
    67976.859 0.0002501 62663.1133 66765.9841
    68488.155 0.0002482 62666.1781 67030.4905
    69063.659 0.0002462 62669.2408 67315.0571
    69632.379 0.0002405 62672.2993 67619.8722
    70171.177 0.0002292 62675.3538 67944.965
    71016.423 0.0002253 62678.4002 68290.1836
    71947.058 0.0002224 62681.4464 68655.1686
    72943.488 0.0002193 62684.4865 69039.2971
    73555.859 0.0002175 62687.5216 69441.6631
    74100.988 0.0002159 62690.5545 69861.0269
    74624.322 0.0002144 62693.5804 70295.7609
    75067.158 0.0002131 62696.605 70743.8086
    75655.227 0.0002115 62699.6236 71202.6041
    76487.337 0.0002092 62702.6371 71669.0321
    76947.964 0.0002079 62705.6465 72139.353
    77218.483 0.0002072 62708.6518 72609.1515
    77268.083 0.0002071 62711.6519 73073.2989
    77352.561 0.0002068 62714.6499 73525.9635
    77404.484 0.0002067 62717.6419 73960.6236
    77403.201 0.0002067 62720.6297 74370.2117
    77145.332 0.0002074 62723.6114 74747.2558
    76998.415 0.0002078 62726.5919 75084.2085
    77044.353 0.0002077 62729.5664 75373.7624
    76738.708 0.0002085 62732.5367 75609.2954
    76395.8 0.0002094 62735.502 75785.3172
    76044.742 0.0002104 62738.4631 75897.8964
    75782.98 0.0002111 62741.4191 75945.0047
    75512.766 0.0002119 62744.3719 75926.7256
    75222.005 0.0002127 62747.3177 75845.2951
    74822.183 0.0002138 62750.2623 75704.9761
    74320.411 0.0002153 62753.1998 75511.7526
    73698.003 0.0002171 62756.1342 75272.9532
    73453.514 0.0002178 62759.0645 74996.7869
    73305.26 0.0002183 62761.9896 74691.8992
    73247.747 0.0002184 62764.9106 74366.9684
    72899.427 0.0002195 62767.8255 74030.3777
    72514.68 0.0002206 62770.7382 73689.97
    72104.214 0.0002219 62773.6449 73352.8693
    71804.743 0.0002228 62776.5474 73025.3885
    71457.951 0.0002239 62779.4448 72712.9658
    71050.946 0.0002252 62782.337 72420.1548
    70848.194 0.0002258 62785.2261 72150.6147
    70555.324 0.0002268 62788.1101 71907.126
    70153.882 0.0002281 62790.991 71691.5821
    70384.481 0.0002273 62793.8657 71504.9919
    70429.971 0.0002272 62796.7363 71347.4601
    70257.948 0.0002277 62799.6017 71218.1711
    70264.13 0.0002277 62802.4621 71115.215
    70265.007 0.0002277 62805.3193 71035.6945
    70257.3 0.0002277 62808.1723 70975.5188
    70383.157 0.0002273 62811.0182 70929.3799
    70444.878 0.0002271 62813.862 70890.7821
    70440.357 0.0002271 62816.6987 70852.1608
    70191.159 0.0002279 62819.5322 70805.2365
    70061.662 0.0002284 62822.3606 70741.5646
    70047.912 0.0002284 62825.1848 70653.3232
    69836.368 0.0002291 62828.0049 70534.1822
    69712.551 0.0002295 62830.8179 70380.1144
    69666.421 0.0002297 62833.6297 70189.9084
    69294.459 0.0002309 62836.4353 69965.2258
    69110.264 0.0002315 62839.2339 69710.2239
    69089.431 0.0002316 62842.0303 69430.8361
    68713.355 0.0002329 62844.8206 69133.9042
    68485.175 0.0002336 62847.6086 68826.4149
    68390.341 0.000234 62850.3886 68514.8944
    68348.777 0.0002341 62853.1684 68205.0786
    68152.324 0.0002348 62855.9381 67901.7312
    67827.311 0.0002359 62858.7066 67608.672
    67609.958 0.0002366 62861.468 67328.8219
    67453.14 0.0002372 62864.2282 67064.3389
    67339.007 0.0002376 62866.9793 66816.7069
    67078.461 0.0002385 62869.7282 66586.8731
    66747.397 0.0002397 62872.472 66375.3132
    66384.574 0.000241 62875.2106 66182.1216
    66426.837 0.0002409 62877.9451 66007.0787
    66407.526 0.0002409 62880.6744 65849.7026
    66343.871 0.0002412 62883.3986 65709.3066
    66330.775 0.0002412 62886.1186 65585.0475
    66177.159 0.0002418 62888.8325 65475.9645
    65931.255 0.0002427 62891.5432 65381.0297
    65852.938 0.000243 62894.2478 65299.1732
    65798.078 0.0002432 62896.9492 65229.3276
    65767.998 0.0002433 62899.6424 65170.4423
    65823.224 0.0002431 62902.3355 65121.5269
    65709.353 0.0002435 62905.0214 65081.642
    65518.159 0.0002442 62907.7012 65049.9359
    65743.001 0.0002434 62910.3788 65025.6455
    65662.995 0.0002437 62913.0483 65008.0932
    65417.965 0.0002446 62915.7165 64996.8723
    65556.956 0.0002441 62918.3767 64991.1658
    65607.683 0.0002439 62921.0346 64990.7617
    65608.219 0.0002449 62923.6845 64995.3557
    65673.692 0.0002548 62926.3321 65004.7477
    65630.265 0.000259 62928.9736 65018.8163
    65550.818 0.0002593 62931.6119 65037.5338
    65724.472 0.0002587 62934.2411 65060.9533
    65892.173 0.000258 62936.871 65089.2364
    66058.449 0.0002573 62939.4909 65122.6237
    66240.461 0.0002566 62942.1095 65161.4837
    66192.813 0.0002568 62944.722 65206.2922
    66049.153 0.0002574 62947.3293 65257.6684
    66167.923 0.0002569 62949.9304 65316.3835
    66152.177 0.000257 62952.5294 65383.3911
    66070.579 0.0002558 62955.1202 65459.8342
    66056.502 0.0002457 62957.7088 65547.0927
    66200.015 0.0002417 62960.2913 65646.7854
    66458.001 0.0002408 62962.8686 65760.8096
    66873.85 0.0002393 62965.4407 65891.3553
    66909.486 0.0002391 62968.0077 66040.9209
    66798.623 0.0002395 62970.5714 66212.3233
    66987.342 0.0002388 62973.128 66408.6888
    67097.918 0.0002385 62975.6805 66633.4472
    67256.448 0.0002379 62978.2277 66890.2952
    67860.078 0.0002358 62980.7698 67183.1492
    68196.005 0.0002346 62983.3086 67516.0811
    68413.718 0.0002339 62985.8403 67893.2248
    68698.667 0.0002329 62988.3669 68318.6756
    69029.726 0.0002318 62990.8883 68796.3588
    69405.321 0.0002305 62993.4074 69329.8853
    69882.713 0.000229 62995.9184 69922.378
    70374.13 0.0002274 62998.4252 70576.4739
    70921.18 0.0002256 63000.9278 71293.4711
    71678.264 0.0002232 63003.4243 72074.0686
    72439.692 0.0002209 63005.9165 72917.5261
    73254.21 0.0002184 63008.4026 73821.5567
    74275.965 0.0002154 63010.8855 74782.0477
    75331.119 0.0002124 63013.3612 75792.7035
    76426.475 0.0002094 63015.8317 76844.6911
    77622.02 0.0002061 63018.3 77926.1809
    78659.808 0.0002034 63020.7602 79021.8491
    79598.966 0.000201 63023.2161 80112.4704
    80412.464 0.000199 63025.6659 81174.5771
    81439.662 0.0001965 63028.1135 82180.5296
    82497.183 0.0001939 63030.5539 83099.0595
    83368.493 0.0001919 63032.9881 83896.7148
    83702.351 0.0001912 63035.4181 84540.1742
    83839.378 0.0001908 63037.8439 84999.3726
    83993.583 0.0001905 63040.2645 85251.0511
    83881.82 0.0001907 63042.6789 85281.8652
    83573.532 0.0001914 63045.0882 85090.3925
    82945.041 0.0001929 63047.4932 84687.307
    82189.736 0.0001947 63049.8911 84093.8195
    81327.164 0.0001967 63052.2847 83338.7172
    80271.523 0.0001993 63054.6742 82454.8677
    79456.836 0.0002014 63057.0584 81475.9372
    78633.377 0.0002035 63059.4355 80433.8454
    77552.402 0.0002063 63061.8084 79357.1621
    76474.127 0.0002092 63064.177 78270.3364
    75417.874 0.0002122 63066.5404 77193.5667
    74420.679 0.000215 63068.8967 76143.0267
    73488.786 0.0002177 63071.2498 75131.3221
    72616.912 0.0002203 63073.5966 74167.939
    71852.819 0.0002227 63075.9373 73259.7182
    70977.213 0.0002254 63078.2747 72411.2409
    70150.618 0.0002281 63080.604 71625.1857
    69532.392 0.0002301 63082.93 70902.6481
    69047.262 0.0002317 63085.2518 70243.3157
    68630.481 0.0002331 63087.5665 69645.8098
    68292.044 0.0002343 63089.8779 69107.8437
    67904.729 0.0002356 63092.1811 68626.4118
    67578.272 0.0002368 63094.4811 68198.001
    67426.309 0.0002373 63096.7759 67818.7371
    67135.337 0.0002383 63099.0645 67484.5427
    66926.967 0.0002391 63101.3479 67191.2701
    66985.552 0.0002389 63103.6261 66934.825
    66988.424 0.0002388 63105.898 66711.2262
    66900.975 0.0002392 63108.1648 66516.7137
    66644.316 0.0002401 63110.4283 66347.7832
    66555.916 0.0002404 63112.6846 66201.2162
    66488.291 0.0002406 63114.9367 66074.111
    66385.158 0.000241 63117.1816 65963.8769
    66292.82 0.0002414 63119.4233 65868.2379
    66131.466 0.0002419 63121.6588 65785.2066
    65825.16 0.0002431 63123.888 65713.0742
    65884.425 0.0002428 63126.1131 65650.3833
    65912.995 0.0002427 63128.3319 65595.8952
    65738.674 0.0002434 63130.5465 65548.5855
    65744.601 0.0002434 63132.7539 65507.5897
    65728.699 0.0002434 63134.959 65472.1919
    65607.697 0.0002439 63137.1559 65441.8045
    65464.603 0.0002444 63139.3476 65415.9512
    65390.585 0.0002447 63141.5342 65394.2424
    65449.496 0.0002445 63143.7154 65376.3731
    65397.597 0.0002447 63145.8925 65362.0702
    65269.222 0.0002451 63148.0633 65351.134
    65038.523 0.000246 63150.2269 65343.4124
    65244.613 0.0002452 63152.3873 65338.7784
    65291.078 0.0002451 63154.5424 65337.1334
    64952.785 0.0002463 63156.6904 65338.3983
    64995.396 0.0002462 63158.8331 65342.5279
    65032.592 0.000246 63160.9715 65349.4739
    64971.75 0.0002463 63163.1047 65359.2174
    65006.407 0.000255 63165.2308 65371.7451
    65005.596 0.0002615 63167.3526 65387.0596
    64928.693 0.0002618 63169.4691 65405.1694
    65066.406 0.0002613 63171.5814 65426.0949
    65201.352 0.0002607 63173.6845 65449.8533
    65292.117 0.0002604 63175.7834 65476.507
    65262.058 0.0002605 63177.88 65506.0908
    65200.558 0.0002607 63179.9674 65538.6657
    65112.531 0.0002611 63182.0496 65574.314
    65131.126 0.000261 63184.1285 65613.1373
    65046.107 0.000257 63186.1992 65655.269
    64797.76 0.0002478 63188.2666 65700.8674
    64873.729 0.0002466 63190.3269 65750.2079
    64974.274 0.0002463 63192.3838 65803.6708
    65067.751 0.0002459 63194.4326 65861.8102
    65342.394 0.0002449 63196.4771 65925.5234
    65373.534 0.0002447 63198.5163 65996.1596
    65060.051 0.0002459 63200.5504 66075.7293
    65056.125 0.0002459 63202.5772 66167.1868
    65044.228 0.000246 63204.5997 66274.6502
    64993.171 0.0002462 63206.616 66403.6199
    65332.599 0.0002449 63208.6261 66561.1614
    65474.593 0.0002444 63210.6329 66755.7864
    65339.591 0.0002449 63212.6315 66997.0519
    65367.582 0.0002448 63214.6278 67294.8506
    65345.815 0.0002449 63216.6159 67658.1172
    65253.431 0.0002452 63218.5987 68093.3141
    65390.926 0.0002447 63220.5773 68602.7204
    65431.749 0.0002445 63222.5477 69182.666
    65347.725 0.0002448 63224.5167 69822.0607
    65530.909 0.0002442 63226.4746 70501.2864
    65600.486 0.0002439 63228.4302 71191.4051
    65530.949 0.0002442 63230.3795 71854.3495
    65713.067 0.0002435 63232.3236 72445.5197
    65853.352 0.000243 63234.2625 72921.688
    65940.494 0.0002426 63236.1951 73254.0899
    66314.465 0.0002413 63238.1205 73440.449
    66477.348 0.0002407 63240.0435 73505.8921
    66411.449 0.0002409 63241.9584 73492.1716
    66476.311 0.0002407 63243.868 73443.8047
    66733.821 0.0002398 63245.7723 73399.2541
    67187.109 0.0002381 63247.6694 73387.357
    67755.056 0.0002361 63249.5642 73426.7544
    68016.748 0.0002352 63251.4508 73526.463
    67978.918 0.0002354 63253.333 73686.6941
    68519.649 0.0002335 63255.2101 73900.1545
    68862.154 0.0002323 63257.0789 74153.9047
    69018.185 0.0002318 63258.9434 74431.1387
    69400.841 0.0002305 63260.8017 74713.3376
    69821.948 0.0002292 63262.6567 74981.9891
    70281.785 0.0002277 63264.5034 75220.5153
    70872.475 0.0002258 63266.3449 75415.5998
    71598.388 0.0002235 63268.1821 75558.5648
    72437.271 0.0002209 63270.0121 75646.2258
    73019.31 0.0002191 63271.8348 75681.006
    73662.505 0.0002172 63273.6562 75671.0616
    74365.88 0.0002152 63275.4674 75629.8396
    75242.165 0.0002127 63277.2763 75575.6097
    76095.365 0.0002103 63279.0779 75530.4509
    76929.458 0.000208 63280.8733 75520.2089
    77768.989 0.0002057 63282.6644 75572.8878
    78587.548 0.0002036 63284.4472 75717.6247
    79392.903 0.0002015 63286.2258 75982.6963
    80262.76 0.0001993 63287.9991 76392.8312
    81212.061 0.000197 63289.7671 76966.1961
    82218.889 0.0001946 63291.5278 77710.6354
    83154.806 0.0001924 63293.2823 78620.6519
    84125.021 0.0001902 63295.0335 79675.0415
    85122.928 0.000188 63296.7775 80833.724
    86141.835 0.0001857 63298.5151 82037.4855
    87064.151 0.0001838 63300.2475 83207.1604
    87930.579 0.000182 63301.9746 84251.1062
    88968.449 0.0001798 63303.6945 85083.9915
    89983.035 0.0001778 63305.41 85655.4651
    90948.505 0.0001759 63307.1203 85970.5093
    91580.077 0.0001747 63308.8233 86082.9415
    92227.129 0.0001735 63310.52 86065.361
    92870.942 0.0001723 63312.2125 85980.757
    93385.918 0.0001713 63313.8986 85865.5452
    93812.757 0.0001706 63315.5795 85727.889
    94170.37 0.0001699 63317.2531 85557.6853
    94436.501 0.0001694 63318.9234 85346.1903
    94856.234 0.0001687 63320.5835 85106.5165
    95334.184 0.0001678 63322.2422 84881.0392
    95498.457 0.0001675 63323.8917 84731.1403
    95616.184 0.0001673 63325.5379 84719.9408
    95696.856 0.0001672 63327.1768 84899.3134
    95718.063 0.0001672 63328.8085 85303.3858
    95699.849 0.0001672 63330.4378 85945.4468
    95657.598 0.0001673 63332.0608 86815.8836
    95612.132 0.0001673 63333.6736 87880.7554
    95498.065 0.0001675 63335.286 89081.152
    95321.461 0.0001679 63336.8902 90333.7033
    95001.754 0.0001684 63338.4871 91533.7505
    94856.72 0.0001687 63340.0797 92565.3446
    94713.291 0.0001689 63341.6651 93323.0428
    94012.811 0.0001702 63343.2451 93742.6198
    93730.902 0.0001707 63344.8198 93822.594
    93566.142 0.0001721 63346.3902 93618.8409
    92813.589 0.0001806 63347.9524 93217.2929
    92414.138 0.000184 63349.5083 92706.1436
    92147.309 0.0001845 63351.0598 92160.0517
    91622.626 0.0001855 63352.6041 91634.9428
    91215.504 0.0001864 63354.144 91167.8106
    90897.715 0.000187 63355.6767 90778.4144
    90728.366 0.0001874 63357.2041 90470.9589
    90325.889 0.0001882 63358.7262 90238.4675
    89798 0.0001893 63360.2419 90065.7142
    89209.17 0.0001906 63361.7514 89933.1323
    88647.387 0.0001918 63363.2546 89820.1195
    87981.597 0.0001918 63364.7525 89707.5359
    86811.389 0.0001866 63366.244 89579.2564
    86175.828 0.0001857 63367.7284 89422.9362
    85810.358 0.0001865 63369.2103 89230.0731
    85575.741 0.000187 63370.683 88995.6724
    85380.118 0.0001874 63372.1513 88717.6302
    85071.131 0.0001881 63373.6124 88396.1726
    84254.967 0.0001899 63375.0672 88033.2264
    83647.575 0.0001913 63376.5166 87631.9028
    83128.718 0.0001925 63377.9618 87196.0963
    82619.248 0.0001937 63379.3996 86730.1775
    82436.77 0.0001941 63380.8311 86238.7369
    82260.499 0.0001945 63382.2564 85726.4338
    81648.909 0.000196 63383.6783 85197.8546
    81141.703 0.0001972 63385.0909 84657.4167
    80651.627 0.0001984 63386.4992 84109.3335
    80085.625 0.0001998 63387.9002 83557.5552
    79678.402 0.0002008 63389.2978 83005.7692
    79256.422 0.0002019 63390.6862 82457.3818
    78600.708 0.0002036 63392.0703 81915.5017
    78254.513 0.0002045 63393.448 81383.0252
    77889.05 0.0002054 63394.8204 80862.5916
    77131.643 0.0002074 63396.1865 80356.6385
    76707.622 0.0002086 63397.5463 79867.4235
    76374.034 0.0002095 63398.9008 79397.072
    75978.416 0.0002106 63400.2479 78947.5981
    75671.959 0.0002114 63401.5888 78520.9566
    75286.028 0.0002125 63402.9243 78119.0795
    74595.441 0.0002145 63404.2555 77743.9278
    74140.14 0.0002158 63405.5784 77397.5294
    73862.272 0.0002166 63406.897 77082.0466
    73869.691 0.0002166 63408.2072 76799.8111
    73920.397 0.0002164 63409.5141 76553.4009
    73814.082 0.0002168 63410.8127 76345.6867
    73267.546 0.0002184 63412.1051 76179.9696
    73223.561 0.0002185 63413.393 76059.7082
    73244.445 0.0002184 63414.6736 75989.0706
    73078.499 0.0002189 63415.9489 75972.6481
    73172.728 0.0002187 63417.217 76015.5575
    73284.078 0.0002183 63418.4806 76123.4842
    73271.372 0.0002184 63419.7379 76302.6577
    73618.221 0.0002173 63420.9889 76559.8468
    74062.095 0.000216 63422.2316 76902.3086
    74520.778 0.0002147 63423.4729 77337.7185
    75048.95 0.0002132 63424.7059 77874.0396
    75606.261 0.0002116 63425.9307 78519.4069
    76191.288 0.00021 63427.1501 79281.9387
    77122.791 0.0002075 63428.3661 80169.5249
    78137.729 0.0002048 63429.5738 81189.5726
    79163.109 0.0002021 63430.7751 82348.7499
    80320.034 0.0001992 63431.9702 83652.6682
    81594.726 0.0001961 63433.1599 85105.5559
    83053.279 0.0001926 63434.3443 86709.8936
    84543.469 0.0001893 63435.5213 88465.977
    86344.569 0.0001853 63436.693 90371.7512
    88748.013 0.0001803 63437.8593 92422.0064
    91128.872 0.0001756 63439.0193 94607.8493
    93667.743 0.0001708 63440.172 96916.4279
    96516.13 0.0001658 63441.3194 99329.9407
    99448.161 0.0001609 63442.4584 101824.8461
    102475.912 0.0001561 63443.5931 104371.1588
    105652.145 0.0001514 63444.7234 106931.334
    108910.213 0.0001469 63445.8444 109459.5344
    112066.042 0.0001428 63446.9601 111901.5919
    115016.129 0.0001391 63448.0704 114195.2785
    117574.361 0.0001361 63449.1753 116271.9721
    119851.622 0.0001335 63450.2729 118059.9816
    121752.883 0.0001314 63451.3632 119489.1201
    122837.548 0.0001303 63452.4491 120496.9309
    123489.43 0.0001296 63453.5287 121035.198
    123622.612 0.0001294 63454.602 121075.5839
    123004.389 0.0001301 63455.6708 120613.4589
    122140.138 0.000131 63456.7294 119668.3122
    121045.093 0.0001322 63457.7836 118281.3122
    119255.743 0.0001342 63458.8325 116510.0309
    117148.478 0.0001366 63459.875 114422.1775
    114684.292 0.0001395 63460.9131 112089.0895
    111731.106 0.0001432 63461.9399 109580.5413
    108662.606 0.0001473 63462.9644 106960.8977
    105505.5 0.0001517 63463.9815 104286.9887
    102595.568 0.000156 63464.9932 101607.175
    99653.707 0.0001606 63465.9986 98961.4237
    96628.826 0.0001656 63466.9967 96381.9701
    94048.647 0.0001701 63467.9894 93894.0771
    91641.554 0.0001746 63468.9757 91516.9941
    89417.111 0.0001789 63469.9576 89264.8369
    87032.584 0.0001839 63470.9303 87147.2229
    85089.357 0.000188 63471.8976 85170.0421
    83758.182 0.000191 63472.8604 83335.9633
    82247.419 0.0002019 63473.816 81644.8935
    80872.06 0.0002102 63474.7642 80094.4805
    79690.382 0.0002133 63475.709 78680.5194
    78690.321 0.000216 63476.6445 77397.2391
    77795.76 0.0002185 63477.5756 76237.7233
    77019.033 0.0002207 63478.5003 75194.2016
    76418.47 0.0002225 63479.4167 74258.311
    75611.735 0.0002287 63480.3307 73421.4207
    74541.988 0.000241 63481.2354 72674.7906
    73981.41 0.0002433 63482.1337 72009.8407
    73385.025 0.0002453 63483.0276 71418.2386
    72718.287 0.0002475 63483.9142 70892.0685
    72162.016 0.0002404 63484.7954 70423.8892
    71735.615 0.000237 63485.6692 70006.8635
    71452.384 0.0002379 63486.5387 69634.7237
    71256.84 0.0002386 63487.3998 69301.8168
    71085.666 0.0002391 63488.2565 69003.1006
    70938.526 0.0002396 63489.1049 68734.1081
    70553.054 0.000241 63489.9479 68490.9362
    70126.633 0.0002424 63490.7845 68270.1661
    69661.783 0.000244 63491.6167 68068.8659
    69510.141 0.0002446 63492.4396 67884.505
    69469.393 0.0002447 63493.2572 67714.9295
    69539.163 0.0002445 63494.0703 67558.2978
    69182.394 0.0002457 63494.875 67413.0583
    68904.383 0.0002467 63495.6744 67277.8871
    68706.625 0.0002474 63496.4684 67151.6641
    68510.482 0.0002481 63497.255 67033.4378
    68302.764 0.0002489 63498.0353 66922.4019
    68083.893 0.0002497 63498.8092 66817.8628
    67867.463 0.0002505 63499.5777 66719.2441
    67792.902 0.0002508 63500.3398 66626.021
    67843.056 0.0002506 63501.0945 66537.756
    67523.004 0.0002518 63501.8449 66454.0651
    67401.542 0.0002522 63502.5869 66374.6046
    67456.491 0.000252 63503.3235 66299.0763
    67404.067 0.0002522 63504.0527 66227.2044
    67344.843 0.0002524 63504.7776 66158.759
    67271.235 0.0002527 63505.495 66093.5138
    66980.525 0.0002538 63506.2061 66031.2716
    66867.704 0.0002542 63506.9118 65971.8517
    66914.155 0.0002541 63507.6101 65915.0859
    67141.672 0.0002532 63508.303 65860.8235
    67312.448 0.0002526 63508.9895 65808.9217
    67402.302 0.0002522 63509.6697 65759.2478
    66886.93 0.0002542 63510.3415 65711.684
    66627.242 0.0002552 63511.0108 65666.1209
    66557.196 0.0002554 63511.6698 65622.4495
    66292.037 0.0002564 63512.3244 65580.5679
    66212.015 0.0002567 63512.9726 65540.3935
    66247.649 0.0002566 63513.6154 65501.8389
    65937.008 0.0002578 63514.2508 65464.8228
    65880.909 0.000258 63514.8808 65429.2731
    66006.69 0.0002575 63515.5035 65395.1184
    66053.869 0.0002574 63516.1207 65362.2963
    66002.87 0.0002576 63516.7306 65330.7422
    65884.588 0.000258 63517.334 65300.4009
    65798.278 0.0002584 63517.9321 65271.2197
    65751.224 0.0002586 63518.5228 65243.1463
    65734.884 0.0002586 63519.109 65216.1391
    65752.225 0.0002586 63519.6879 65190.1482
    65667.436 0.0002589 63520.2594 65165.1267
    65528.972 0.0002594 63520.8264 65141.0463
    65517.881 0.0002595 63521.3851 65117.864
    65283.447 0.0002604 63521.9403 65095.5502
    64961.993 0.0002617 63522.4872 65074.0678
    65097.939 0.0002611 63523.0277 65053.3884
    65098.141 0.0002611 63523.5618 65033.4839
    65026.34 0.0002614 63524.0885 65014.3272
    65048.469 0.0002613 63524.6107 64995.8961
    64979.158 0.0002616 63525.1266 64978.1662
    64881.27 0.000262 63525.635 64961.1153
    64964.508 0.0002617 63526.1381 64944.728
    65057.564 0.0002613 63526.6347 64928.9796
    65142.421 0.000261 63527.124 64913.8596
    65138.976 0.000261 63527.6088 64899.3549
    65159.429 0.0002609 63528.0862 64885.4515
    65192.73 0.0002608 63528.5562 64872.1411
    65222.599 0.0002606 63529.0199 64859.4209
    65167.473 0.0002609 63529.4781 64847.2944
    65056.473 0.0002613 63529.9298 64835.7729
    64891.033 0.000262 63530.3762 64824.8837
    64799.518 0.0002623 63530.8152 64814.6727
    64775.092 0.0002624 63531.2487 64805.2195
    64899.083 0.0002619 63531.6748 64796.6425
    64909.952 0.0002619 63532.0936 64789.1841
    64860.742 0.0002621 63532.5089 64782.9288
    64796.399 0.0002624 63532.9158 64778.247
    64769.806 0.0002625 63533.3163 64775.4935
    64740.946 0.0002626 63533.7113 64775.0611
    64616.519 0.0002631 63534.099 64777.3373
    64693.1 0.0002628 63534.4812 64782.653
    64792.511 0.0002624 63534.856 64791.2013
    64579.549 0.0002632 63535.2254 64802.9656
    64588.423 0.0002632 63535.5894 64817.6343
    64669.728 0.0002629 63535.944 64834.5327
    64636.987 0.000263 63536.2951 64852.5854
    64458.047 0.0002637 63536.6378 64870.2724
    64307.877 0.0002643 63536.9741 64885.6709
    64521.466 0.0002635 63537.306 64896.6283
    64540.463 0.0002634 63537.6304 64901.1364
    64485.696 0.0002636 63537.9484 64897.9479
    64458.112 0.0002637 63538.26 64887.08
    64493.002 0.0002636 63538.5652 64869.8321
    64566.652 0.0002633 63538.864 64848.2791
    64689.596 0.0002628 63539.1582 64824.64
    64844.132 0.0002622 63539.4432 64800.8585
    64890.357 0.0002642 63539.7226 64778.464
    64525.66 0.0002761 63539.9966 64758.5439
    64421.051 0.0002794 63540.2633 64741.7811
    64404.941 0.0002795 63540.5225 64728.5086
    64364.996 0.0002797 63540.7772 64718.7839
    64299.968 0.0002721 63541.0255 64712.4608
    64266.936 0.0002645 63541.2684 64709.2734
    64361.093 0.0002641 63541.5018 64708.9067
    64507.629 0.0002635 63541.7318 64711.0691
    64646.216 0.000263 63541.9525 64715.5103
    64708.357 0.0002627 63542.1676 64722.0647
    64659.226 0.0002629 63542.3773 64730.6429
    64541.749 0.0002634 63542.5816 64741.2322
    64332.054 0.0002643 63542.7774 64753.936
    64448.881 0.0002638 63542.9678 64768.7616
    64647.891 0.000263 63543.1508 64785.9113
    64795.364 0.0002624 63543.3284 64805.5682
    64757.878 0.0002625 63543.5004 64827.9384
    64704.31 0.0002627 63543.6651 64853.2395
    64751.888 0.0002625 63543.8223 64881.6973
    64812.178 0.0002623 63543.976 64913.5411
    64862.514 0.0002621 63544.1204 64948.983
    64878.771 0.000262 63544.2583 64988.2275
    64970.626 0.0002617 63544.3917 65031.4582
    65059.85 0.0002613 63544.5187 65078.821
    65093.624 0.0002612 63544.6383 65130.424
    65005.8 0.0002615 63544.7514 65186.3277
    64992.838 0.0002616 63544.8581 65246.5325
    65226.144 0.0002606 63544.9593 65310.9694
    65342.784 0.0002602 63545.0531 65379.4837
    65475.565 0.0002596 63545.1414 65451.8274
    65707.726 0.0002587 63545.2223 65527.6348
    65640.88 0.000259 63545.2997 65606.4142
    65625.541 0.000259 63545.3667 65687.5094
    65869.071 0.0002581 63545.4292 65770.1014
    66080.499 0.0002573 63545.4853 65853.1664
    66297.683 0.0002564 63545.5339 65935.4716
    66541.278 0.0002555 63545.5771 66015.5747
    66458.46 0.0002558 63545.6138 66091.8394
    66404.454 0.000256 63545.6441 66162.4913
    66541.966 0.0002555 63545.6669 66225.7088
    66616.601 0.0002552 63545.6862 66279.7547
    66713.51 0.0002548 63545.6962 66323.125
    66876.74 0.0002542 63545.7016 66354.7304
    66754.222 0.0002547 63545.6976 66374.0181
    66793.366 0.0002545 63545.6901 66381.078
    67229.174 0.0002529 63545.6752 66376.6324
    67323.713 0.0002525 63545.6548 66361.9874
    67361.927 0.0002524 63545.628 66338.8991
    67403.578 0.0002522 63545.5927 66309.4166
    67329.176 0.0002525 63545.552 66275.734
    67329.294 0.0002525 63545.5057 66240.0503
    67490.174 0.0002519 63545.454 66204.4792
    67559.79 0.0002516 63545.3939 66170.9898
    67483.045 0.0002519 63545.3273 66141.3892
    67184.758 0.000253 63545.2542 66117.3204
    67164.404 0.0002531 63545.1776 66100.2774
    67077.703 0.0002534 63545.0926 66091.6148
    66822.439 0.0002544 63544.9992 66092.5808
    66834.774 0.0002544 63544.9013 66104.3339
    66792.571 0.0002545 63544.7969 66127.9466
    66612.535 0.0002552 63544.687 66164.4225
    66714.442 0.0002548 63544.5697 66214.6939
    66722.619 0.0002548 63544.4459 66279.6283
    66540.358 0.0002555 63544.3156 66360.019
    66636.095 0.0002551 63544.1788 66456.5798
    66781.719 0.0002546 63544.0376 66569.9353
    66956.725 0.0002539 63543.886 66700.5981
    66803.448 0.0002545 63543.7318 66848.9755
    66733.079 0.0002547 63543.5701 67015.3241
    66823.713 0.0002544 63543.401 67199.7477
    66968.688 0.0002539 63543.2264 67402.2298
    67026.454 0.0002536 63543.0434 67622.363
    66959.413 0.0002539 63542.8578 67859.6879
    66959.546 0.0002539 63542.6638 68113.4014
    67015.917 0.0002537 63542.4624 68382.3869
    67139.3 0.0002532 63542.2564 68665.163
    67337.309 0.0002525 63542.0429 68959.8139
    67572.011 0.0002516 63541.822 69263.9328
    67846.87 0.0002506 63541.5966 69574.5521
    67964.983 0.0002501 63541.3638 69888.0666
    68140.458 0.0002495 63541.1254 70200.2011
    68397.628 0.0002485 63540.8796 70505.9894
    68531.148 0.0002481 63540.6272 70799.8371
    68790.921 0.0002471 63540.3685 71075.666
    69207.91 0.0002456 63540.1061 71327.1745
    69074.667 0.0002461 63539.8353 71548.2072
    69195.585 0.0002457 63539.5561 71733.2406
    69634.093 0.0002441 63539.2724 71877.9026
    69754.604 0.0002437 63538.9821 71979.4446
    69805.758 0.0002435 63538.6854 72037.1021
    69790.955 0.0002436 63538.3822 72052.2352
    70068.884 0.0002426 63538.0745 72028.2379
    70249.016 0.000242 63537.7593 71970.2105
    70316.751 0.0002418 63537.4366 71884.4861
    70452.989 0.0002413 63537.1085 71778.0905
    70567.629 0.0002409 63536.7719 71658.2015
    70658.769 0.0002406 63536.4317 71531.729
    70826.338 0.00024 63536.0841 71404.9587
    71002.162 0.0002394 63535.729 71283.3628
    71184.383 0.0002388 63535.3693 71171.4819
    70742.935 0.0002496 63535.0022 71072.8719
    70516.635 0.0002553 63534.6286 70990.1166
    70498.629 0.0002553 63534.2485 70924.8363
    70352.281 0.0002559 63533.8639 70877.7151
    70213.504 0.0002513 63533.4698 70848.501
    70086.386 0.0002426 63533.0712 70836.0303
    70195.284 0.0002422 63532.6661 70838.2029
    70334.04 0.0002417 63532.2555 70851.9915
    70491.024 0.0002412 63531.8355 70873.4628
    70323.538 0.0002417 63531.4109 70897.856
    70177.166 0.0002422 63530.9808 70919.7101
    70041.606 0.0002427 63530.5432 70933.1141
    69691.881 0.0002439 63530.1001 70932.0514
    69539.333 0.0002445 63529.6505 70910.8355
    69556.181 0.0002444 63529.1944 70864.6003
    69595.089 0.0002443 63528.7308 70789.7558
    69376.694 0.000245 63528.2627 70684.3403
    68963.7 0.0002465 63527.7871 70548.1727
    68880.347 0.0002468 63527.3049 70382.8048
    68739.226 0.0002473 63526.8173 70191.2584
    68535.549 0.000248 63526.3232 69977.6222
    68074.767 0.0002497 63525.8215 69746.6068
    67804.678 0.0002507 63525.3134 69503.1192
    67674.614 0.0002512 63524.7988 69251.9122
    67444.012 0.0002521 63524.2796 68997.3551
    67118.712 0.0002533 63523.7529 68743.2831
    66740.631 0.0002547 63523.2188 68492.9694
    66580.065 0.0002553 63522.68 68249.0934
    66458.164 0.0002558 63522.1339 68013.824
    66364.993 0.0002562 63521.5831 67788.8558
    66280.395 0.0002565 63521.0249 67575.4668
    66017.613 0.0002575 63520.4611 67374.5858
    65661.523 0.0002589 63519.8888 67186.8353
    65609.86 0.0002591 63519.312 67012.5867
    65623.623 0.000259 63518.7258 66851.9823
    65667.685 0.0002589 63518.137 66704.9889
    65588.385 0.0002592 63517.5416 66571.4047
    65418.456 0.0002599 63516.9368 66450.8968
    65215.677 0.0002607 63516.3294 66343.0343
    65226.956 0.0002606 63515.7115 66247.2867
    65172.62 0.0002608 63515.0921 66163.0766
    65088.181 0.0002612 63514.4632 66089.7675
    65088.164 0.0002612 63513.8277 66026.7002
    64888.66 0.000262 63513.1858 65973.2102
    64659.932 0.0002629 63512.5383 65928.6357
    65071.943 0.0002612 63511.8852 65892.3308
    65207.594 0.0002607 63511.2257 65863.6752
    65186.163 0.0002608 63510.5577 65842.0826
    65199.002 0.0002607 63509.8841 65827.0127
    65100.615 0.0002611 63509.205 65817.967
    64973.25 0.0002616 63508.5223 65814.4971
    65051.518 0.0002613 63507.8301 65816.1947
    65113.816 0.0002611 63507.1314 65822.7087
    65102.953 0.0002611 63506.4262 65833.7322
    64728.332 0.0002626 63505.7154 65849.0036
    64635.03 0.000263 63504.9991 65868.3025
    64668.398 0.0002629 63504.2753 65891.4459
    64586.271 0.0002632 63503.544 65918.2884
    64630.529 0.000263 63502.8091 65948.7207
    64686.13 0.0002628 63502.0667 65982.6561
    64477.434 0.0002637 63501.3187 66020.0393
    64513.775 0.0002635 63500.5622 66060.8344
    64627.098 0.000263 63499.8002 66105.0322
    64537.236 0.0002634 63499.0327 66152.6393
    64750.568 0.0002625 63498.2586 66203.6785
    65054.294 0.0002613 63497.477 66258.1872
    65123.021 0.000261 63496.6918 66316.2216
    65016.838 0.0002615 63495.9 66377.8441
    64879.178 0.000262 63495.0998 66443.1276
    64944.167 0.0002618 63494.2921 66512.1593
    65137.518 0.000261 63493.4798 66585.0371
    65316.521 0.0002603 63492.6639 66661.8655
    65213.281 0.0002607 63491.8385 66742.7493
    65131.978 0.000261 63491.0075 66827.8096
    65082.331 0.0002612 63490.1691 66917.1672
    65118.054 0.0002611 63489.326 67010.9522
    65167.221 0.0002609 63488.4774 67109.2946
    65230.556 0.0002606 63487.6203 67212.3234
    65325.544 0.0002602 63486.7567 67320.1744
    65334.794 0.0002602 63485.8895 67432.9831
    65337.538 0.0002602 63485.0137 67550.8751
    65432.74 0.0002598 63484.1324 67673.9802
    65503.982 0.0002595 63483.2446 67802.4171
    65603.854 0.0002591 63482.3521 67936.3027
    65827.521 0.0002583 63481.4502 68075.7372
    65754.223 0.0002585 63480.5437 68220.8199
    65717.384 0.0002587 63479.6326 68371.6336
    66129.401 0.0002571 63478.7131 68528.2466
    66166.783 0.0002569 63477.7869 68690.7161
    66162.727 0.0002569 63476.8543 68859.0859
    66419.954 0.000256 63475.918 69033.3859
    66736.035 0.0002547 63474.9741 69213.6268
    67029.584 0.0002536 63474.0218 69399.8037
    67202.555 0.000253 63473.0659 69591.9064
    67288.331 0.0002526 63472.1024 69789.8982
    67416.912 0.0002522 63471.1344 69993.7353
    67739.274 0.000251 63470.1578 70203.3529
    68036.3 0.0002499 63469.1757 70418.6762
    68369.777 0.0002487 63468.188 70639.6116
    68819.976 0.000247 63467.1937 70866.0495
    68717.548 0.0002548 63466.1929 71097.8677
    68577.868 0.0002625 63465.1865 71334.9286
    68744.627 0.0002618 63464.1735 71577.0925
    68853.197 0.0002614 63463.154 71824.2212
    68937.326 0.0002582 63462.128 72076.2008
    69000.386 0.0002483 63461.0954 72332.9602
    69342.546 0.0002452 63460.0582 72594.5142
    69771.963 0.0002437 63459.0124 72860.9834
    70236.737 0.000242 63457.9631 73132.6592
    70450.453 0.0002413 63456.9072 73410.0251
    70612.701 0.0002408 63455.8437 73693.8071
    70798.088 0.0002401 63454.7728 73984.9847
    70862.471 0.0002399 63453.6972 74284.7997
    71121.795 0.000239 63452.617 74594.7205
    71866.293 0.0002366 63451.5283 74916.3978
    72447.451 0.0002347 63450.434 75251.5905
    72947.205 0.000233 63449.3341 75602.077
    73352.041 0.0002318 63448.2267 75969.5412
    74123.136 0.0002294 63447.1137 76355.4742
    74898.794 0.000227 63445.9961 76761.0609
    75529.563 0.0002251 63444.8699 77187.0669
    76187.23 0.0002231 63443.7382 77633.745
    77002.044 0.0002208 63442.6019 78100.7231
    78111.992 0.0002176 63441.457 78586.886
    78766.663 0.0002158 63440.3066 79090.2635
    79438.221 0.000214 63439.1506 79607.8689
    80299.3 0.0002117 63437.987 80135.5458
    81149.167 0.0002095 63436.8188 80667.7898
    81993.612 0.0002073 63435.645 81197.5712
    82831.772 0.0002052 63434.4637 81716.1698
    83577.417 0.0002034 63433.2758 82213.1418
    84207.837 0.0002019 63432.0823 82676.3623
    84663.494 0.0002008 63430.8822 83092.2843
    85131.976 0.0001997 63429.6766 83446.4269
    85562.802 0.0001987 63428.4643 83724.1534
    85926.963 0.0001978 63427.2465 83911.737
    85870.957 0.000198 63426.0221 83997.6311
    85683.587 0.0001984 63424.7921 83973.8403
    85378.683 0.0001991 63423.5565 83836.9365
    84977.489 0.0002001 63422.3124 83588.4857
    84561.871 0.000201 63421.0636 83234.7285
    84143.255 0.000202 63419.8073 82785.7388
    83245.747 0.0002042 63418.5454 82254.3766
    82309.073 0.0002065 63417.2789 81655.112
    81399.83 0.0002088 63416.0048 81002.9528
    81004.706 0.0002099 63414.7261 80312.5157
    80491.452 0.0002112 63413.4398 79597.385
    79722.669 0.0002132 63412.146 78869.6891
    79035.629 0.0002151 63410.8485 78139.9349
    78227.317 0.0002173 63409.5445 77416.9967
    77235.7 0.0002201 63408.2338 76708.2159
    76643.442 0.0002218 63406.9166 76019.5686
    76089.389 0.0002234 63405.5948 75355.8432
    75538.745 0.0002251 63404.2663 74720.8002
    74574.212 0.000228 63402.9303 74117.3322
    73804.982 0.0002303 63401.5897 73547.5878
    73338.092 0.0002318 63400.2444 73013.055
    72940.918 0.0002331 63398.8897 72514.6283
    72559.597 0.0002343 63397.5293 72052.6624
    72192.306 0.0002355 63396.1633 71626.9881
    71657.023 0.0002372 63394.7917 71236.9251
    71338.671 0.0002383 63393.4145 70881.2958
    71301.684 0.0002384 63392.0316 70558.4444
    70987.587 0.0002395 63390.6403 70266.1188
    70860.957 0.0002399 63389.2433 70002.031
    70976.105 0.0002395 63387.8407 69763.1273
    70948.904 0.0002396 63386.4335 69546.2664
    70843.77 0.00024 63385.0196 69348.4193
    70655.352 0.0002406 63383.5992 69167.1516
    70680.323 0.0002405 63382.1722 69000.9933
    70759.073 0.0002403 63380.7386 68849.4203
    70890.034 0.0002398 63379.3003 68712.4796
    70960.119 0.0002396 63377.8555 68590.3734
    70984.772 0.0002395 63376.405 68483.2256
    70961.789 0.0002396 63374.948 68390.9984
    71068.275 0.0002392 63373.4843 68313.5038
    71205.875 0.0002387 63372.016 68250.4323
    71373.89 0.0002382 63370.5411 68201.3875
    71520.745 0.0002377 63369.0597 68165.9439
    71579.075 0.0002375 63367.5735 68143.6944
    71547.704 0.0002376 63366.0788 68134.3028
    71757.588 0.0002369 63364.5795 68137.5684
    72001.679 0.0002361 63363.0755 68153.4567
    72278.491 0.0002352 63361.5649 68182.1327
    72449.13 0.0002346 63360.0468 68223.9674
    72437.553 0.0002347 63358.521 68279.6201
    72264.099 0.0002353 63356.9936 68349.9454
    72765.154 0.0002336 63355.4576 68436.0303
    72905.905 0.0002332 63353.9169 68539.2715
    72731.779 0.0002337 63352.3686 68661.2556
    73211.734 0.0002322 63350.8148 68803.864
    73558.256 0.0002311 63349.2562 68969.1573
    73795.913 0.0002304 63347.6901 69159.5061
    74323.798 0.0002287 63346.1184 69377.5003
    74750.116 0.0002274 63344.541 69625.9581
    75092.199 0.0002264 63342.9561 69907.8871
    75509.786 0.0002251 63341.3665 70226.4919
    76048.641 0.0002235 63339.7732 70585.1098
    76682.648 0.0002221 63338.1703 70987.1734
    77203.457 0.0002292 63336.5619 71436.1627
    77732.822 0.0002316 63334.9488 71935.5314
    78281.251 0.0002299 63333.3281 72488.6346
    79028.054 0.0002278 63331.7037 73098.6489
    79657.07 0.000226 63330.0717 73768.4753
    80218.986 0.0002238 63328.4341 74500.6405
    81130.699 0.000213 63326.7908 75297.1956
    82239.772 0.0002067 63325.142 76159.5948
    83494.947 0.0002036 63323.4865 77088.5629
    84716.478 0.0002007 63321.8253 78083.9865
    85690.806 0.0001984 63320.1585 79144.7405
    86501.68 0.0001965 63318.4842 80268.5468
    87498.914 0.0001943 63316.8061 81451.7816
    88317.402 0.0001925 63315.1195 82689.2555
    89075.531 0.0001908 63313.4302 83973.9827
    90491.323 0.0001879 63311.7332 85296.8955
    91628.953 0.0001855 63310.0287 86646.5424
    92558.906 0.0001837 63308.3205 88008.7857
    93323.054 0.0001822 63306.6056 89366.4996
    94158.019 0.0001805 63304.8861 90699.3801
    94981.633 0.000179 63303.161 91983.913
    95322.373 0.0001783 63301.4273 93193.6237
    95627.211 0.0001778 63299.6889 94299.6989
    95905.381 0.0001773 63297.9438 95272.0834
    96154.142 0.0001768 63296.1942 96081.0874
    96007.953 0.0001771 63294.4378 96699.3699
    95593.716 0.0001778 63292.6769 97104.1946
    94998.825 0.0001789 63290.9083 97279.5024
    94394.881 0.0001801 63289.1341 97217.5636
    93716.259 0.0001814 63287.3551 96919.8073
    92581.307 0.0001836 63285.5677 96396.6544
    91481.193 0.0001858 63283.7775 95666.4587
    90356.626 0.0001881 63281.9806 94753.6539
    88959.558 0.0001911 63280.1781 93686.6094
    87743.526 0.0001938 63278.369 92495.4777
    86619.758 0.0001963 63276.5543 91210.055
    85451.647 0.0001989 63274.7338 89858.7082
    84078.385 0.0002022 63272.9068 88467.153
    82625.122 0.0002058 63271.0731 87058.0164
    81329.667 0.000209 63269.2357 85650.6886
    79977.514 0.0002126 63267.3917 84261.4099
    78684.818 0.0002161 63265.5411 82903.493
    77841.12 0.0002184 63263.6847 81587.6299
    76721.288 0.0002216 63261.8247 80322.2024
    75489.257 0.0002252 63259.9571 79113.5795
    74374.293 0.0002286 63258.0838 77966.385
    73822.223 0.0002303 63256.2039 76883.7342
    73455.47 0.0002314 63254.3203 75867.4442
    72713.322 0.0002338 63252.4291 74918.2011
    72149.042 0.0002356 63250.5332 74035.7383
    71632.184 0.0002373 63248.6316 73218.9603
    70968.855 0.0002395 63246.7224 72466.0906
    70511.977 0.0002411 63244.8095 71774.7934
    70149.258 0.0002423 63242.888 71142.2721
    69798.504 0.0002436 63240.9638 70565.3985
    69149.297 0.0002459 63239.0319 70040.7865
    68488.5 0.0002482 63237.0954 69564.9049
    68272.021 0.000249 63235.1512 69134.1398
    68086.201 0.0002497 63233.2043 68744.8822
    67896.532 0.0002504 63231.2498 68393.5645
    67646.787 0.0002513 63229.2906 68076.7409
    67236.133 0.0002528 63227.3238 67791.1057
    66871.986 0.0002542 63225.3523 67533.5392
    66891.171 0.0002541 63223.3761 67301.1198
    66681.547 0.0002549 63221.3913 67091.1401
    66510.363 0.0002556 63219.4028 66901.1253
    66754.82 0.0002547 63217.4086 66728.819
    66697.938 0.0002549 63215.4078 66572.1861
    66504.297 0.0002556 63213.4032 66429.4082
    66221.559 0.0002567 63211.392 66298.8629
    66145.837 0.000257 63209.3722 66179.1159
    66151.43 0.000257 63207.3507 66068.9851
    66186.556 0.0002568 63205.3215 65967.2242
    66013.767 0.0002575 63203.2866 65872.9451
    65799.948 0.0002584 63201.2461 65785.3139
    65667.335 0.0002589 63199.2008 65703.6095
    65682.58 0.0002588 63197.148 65627.2041
    65710.228 0.0002587 63195.0924 65555.5627
    65641.621 0.000259 63193.0281 65488.2127
    65582.192 0.0002592 63190.9602 65424.755
    65506.998 0.0002595 63188.8856 65364.8361
    65382.116 0.00026 63186.8053 65308.2019
    65376.961 0.00026 63184.7194 65254.4874
    65416.025 0.0002599 63182.6268 65203.5071
    65479.862 0.0002596 63180.5314 65155.0593
    65406.848 0.0002599 63178.4274 65108.9545
    65263.203 0.0002605 63176.3207 65065.0355
    65038.184 0.0002614 63174.2073 65023.1513
    65172.923 0.0002608 63172.0854 64983.1665
    65252.125 0.0002605 63169.9616 64944.9677
    64975.722 0.0002616 63167.8302 64908.4384
    65114.985 0.0002611 63165.6941 64873.4806
    65236.655 0.0002606 63163.5513 64840.0004
    65081.837 0.0002612 63161.4048 64807.9165
    65296.517 0.0002604 63159.2497 64777.1478
    65487.46 0.0002596 63157.0909 64747.6302
    65434.447 0.0002598 63154.9273 64719.3002
    65344.484 0.0002602 63152.7571 64692.0998
    65354.431 0.0002601 63150.5802 64665.9774
    65593.085 0.0002592 63148.3996 64640.8899
    65563.839 0.0002675 63146.2123 64616.7912
    65451.379 0.000275 63144.0193 64593.6428
    65284.998 0.0002757 63141.8216 64571.4084
    65217.849 0.000276 63139.6183 64550.0519
    65097.262 0.0002729 63137.4082 64529.5397
    64832.913 0.0002638 63135.1935 64509.8427
    64927.106 0.0002618 63132.975 64490.9322
    65104.804 0.0002611 63130.7479 64472.7752
    65312.912 0.0002603 63128.516 64455.3494
    65336.457 0.0002602 63126.2795 64438.6299
    65268.94 0.0002605 63124.0373 64422.5919
    65094.733 0.0002612 63121.7874 64407.2113
    64931.717 0.0002618 63119.5347 64392.4719
    64725.048 0.0002626 63117.2754 64378.3499
    64438.28 0.0002638 63115.0104 64364.8277
    64635.723 0.000263 63112.7416 64351.8959
    64811.793 0.0002623 63110.4642 64339.5208
    64824.676 0.0002622 63108.1831 64327.6982
    64779.851 0.0002624 63105.8972 64316.4124
    64774.417 0.0002625 63103.6037 64305.6475
    64847.171 0.0002622 63101.3075 64295.3957
    64821.085 0.0002623 63099.0055 64285.6425
    64837.059 0.0002622 63096.6939 64276.3735
    64940.447 0.0002618 63094.3805 64267.5867
    65062.036 0.0002613 63092.0605 64259.2685
    65026.388 0.0002614 63089.7367 64251.4136
    64746.692 0.0002626 63087.4062 64244.0124
    64653.992 0.0002629 63085.07 64237.0586
    64659.633 0.0002629 63082.7281 64230.547
    64779.739 0.0002624 63080.3805 64224.4728
    64715.023 0.0002627 63078.0292 64218.8337
    64648.635 0.000263 63075.6712 64213.6235
    64606.774 0.0002631 63073.3084 64208.8416
    64517.256 0.0002635 63070.938 64204.4831
    64535.006 0.0002634 63068.5658 64200.5609
    64707.02 0.0002627 63066.185 64197.0513
    64874.262 0.000262 63063.8004 64193.9677
    64860.905 0.0002621 63061.4091 64191.3123
    64606.818 0.0002631 63059.0141 64189.0814
    64547.856 0.0002634 63056.6143 64187.2808
    64498.231 0.0002636 63054.2059 64185.9099
    64442.339 0.0002638 63051.7947 64185.0254
    64522.102 0.0002635 63049.3768 64184.5343
    64442.407 0.0002638 63046.9542 64184.4914
    64152.754 0.000265 63044.5269 64184.9032
    64246.957 0.0002646 63042.0938 64185.7765
    64423.826 0.0002639 63039.6531 64187.1179
    64675.503 0.0002629 63037.2105 64188.9431
    64604.798 0.0002631 63034.7623 64191.2592
    64556.752 0.0002633 63032.3054 64194.0759
    64552.17 0.0002634 63029.8457 64197.4133
    64425.021 0.0002639 63027.3794 64201.2843
    64411.093 0.0002639 63024.9092 64205.7107
    64530.232 0.0002634 63022.4334 64210.7134
    64550.743 0.0002634 63019.9518 64216.3193
    64463.071 0.0002637 63017.4636 64222.5597
    64259.964 0.0002645 63014.9726 64229.5122
    64212.399 0.0002647 63012.4748 64237.1527
    64234.277 0.0002647 63009.9723 64245.5767
    64326.599 0.0002643 63007.4651 64254.8577
    64115.47 0.0002652 63004.9502 64265.085
    63930.516 0.0002659 63002.4325 64276.3816
    63775.574 0.0002666 62999.9082 64288.8969
    63997.681 0.0002656 62997.379 64302.835
    64061.976 0.0002654 62994.8442 64318.4626
    63972.012 0.0002657 62992.3046 64336.1322
    64344.096 0.0002642 62989.7593 64356.2924
    64465.342 0.0002637 62987.2092 64379.4973
    64344.004 0.0002642 62984.6554 64406.3919
    64089.301 0.0002653 62982.0929 64437.7416
    64059.258 0.0002654 62979.5266 64474.1127
    64237.506 0.0002646 62976.9566 64516.2014
    64405.795 0.000264 62974.3789 64564.4504
    64398.162 0.000264 62971.7974 64618.9873
    64239.609 0.0002646 62969.2102 64679.4401
    64302.196 0.0002644 62966.6192 64744.7851
    64341.322 0.0002642 62964.0205 64813.2108
    64356.208 0.0002642 62961.4181 64882.0497
    64276.612 0.0002645 62958.8109 64947.7784
    64141.02 0.000265 62956.198 65006.2941
    63969.53 0.0002657 62953.5793 65053.6957
    64022.394 0.0002655 62950.9569 65087.575
    64096.723 0.0002652 62948.3278 65108.1565
    64189.609 0.0002648 62945.6948 65118.4051
    64301.236 0.0002644 62943.0542 65122.9652
    64284.246 0.0002645 62940.4118 65126.8302
    64156.015 0.000265 62937.7617 65134.4106
    63879.918 0.0002661 62935.1088 65149.1708
    63853.957 0.0002662 62932.4501 65173.5132
    63989.222 0.0002657 62929.7848 65208.7947
    63751.105 0.0002667 62927.1156 65255.3767
    63867.155 0.0002662 62924.4388 65312.6984
    64195.57 0.0002648 62921.7601 65379.4129
    63973.424 0.0002657 62919.0747 65453.5539
    64027.289 0.0002655 62916.3836 65532.8855
    64254.526 0.0002646 62913.6907 65615.5004
    64246.457 0.0002646 62910.9881 65700.5343
    64219.21 0.0002647 62908.2846 65788.7918
    64219.844 0.0002647 62905.5725 65882.5966
    64603.586 0.0002631 62902.8566 65985.2288
    64789.395 0.0002684 62900.1369 66100.2741
    64854.493 0.0002775 62897.4115 66231.2444
    65011.104 0.0002769 62894.6793 66381.4409
    65101.362 0.0002765 62891.9444 66553.9286
    65129.769 0.0002752 62889.2027 66751.5104
    65007.261 0.0002653 62886.4563 66976.7367
    65271.351 0.0002605 62883.7051 67231.882
    65787.03 0.0002584 62880.95 67518.9383
    66389.393 0.0002561 62878.1893 67839.5925
    66735.855 0.0002547 62875.4218 68195.2124
    66930.412 0.000254 62872.6516 68586.8151
    67133.296 0.0002532 62869.8755 69015.0064
    67350.178 0.0002524 62867.0937 69479.942
    67607.034 0.0002515 62864.3082 69981.2991
    68063.168 0.0002498 62861.5178 70518.4036
    68699.306 0.0002475 62858.7208 71090.5386
    69418.85 0.0002449 62855.9189 71697.3322
    70039.431 0.0002427 62853.1123 72338.8464
    70849.473 0.00024 62850.3039 73015.1747
    71732.248 0.000237 62847.4858 73725.7492
    72455.359 0.0002346 62844.6648 74468.7625
    73248.071 0.0002321 62841.8391 75240.7419
    74109.617 0.0002294 62839.0087 76036.301
    75139.738 0.0002263 62836.1734 76847.987
    76129.52 0.0002233 62833.3314 77666.2601
    77072.461 0.0002206 62830.4857 78479.6813
    77885.943 0.0002183 62827.6361 79275.3118
    78666.444 0.0002161 62824.7807 80039.0496
    79465.863 0.0002139 62821.9187 80755.7581
    80424.787 0.0002114 62819.0528 81409.4811
    81208.742 0.0002093 62816.1831 81984.0272
    81928.318 0.0002075 62813.3077 82464.0545
    82720.564 0.0002055 62810.4265 82836.3832
    83398.04 0.0002038 62807.5435 83091.2403
    84017.478 0.0002023 62804.6537 83223.1906
    84608.859 0.0002009 62801.7582 83231.782
    85074.416 0.0001998 62798.8589 83121.7599
    85436.907 0.000199 62795.9548 82902.7704
    85607.722 0.0001986 62793.0439 82588.5956
    85749.157 0.0001983 62790.1303 82196.0846
    85775.333 0.0001982 62787.2108 81743.9405
    85418.18 0.000199 62784.2876 81251.6423
    85168.924 0.0001996 62781.3576 80738.5829
    84811.224 0.0002004 62778.4248 80223.5445
    83918.134 0.0002026 62775.4872 79724.4781
    83343.485 0.000204 62772.5429 79258.5675
    82885.208 0.0002051 62769.5947 78842.5294
    82410.69 0.0002063 62766.6427 78492.977
    81833.183 0.0002077 62763.685 78226.8054
    81235.316 0.0002093 62760.7235 78061.3806
    80693.03 0.0002107 62757.7552 78014.3848
    79912.718 0.0002127 62754.7831 78103.1536
    79251.9 0.0002145 62751.8063 78343.428
    79216.213 0.0002146 62748.8246 78747.7383
    79320.401 0.0002143 62745.8381 79323.6761
    79569.678 0.0002136 62742.8469 80072.369
    80108.734 0.0002122 62739.8508 80986.8023
    80970.321 0.00021 62736.85 82049.5505
    82035.199 0.0002072 62733.8454 83229.9095
    83382.399 0.0002039 62730.8359 84481.0588
    84137.052 0.0002021 62727.8217 85738.7775
    84857.881 0.0002003 62724.8017 86925.0355
    85978.826 0.0001977 62721.7769 87961.4171
    87120.403 0.0001951 62718.7483 88792.403
    87946.221 0.0001933 62715.7139 89405.8372
    87935.639 0.0001933 62712.6757 89832.7265
    88411.929 0.0001923 62709.6336 90124.4383
    88833.483 0.0001914 62706.5849 90324.2416
    88779.624 0.0001915 62703.5332 90448.3676
    88286.957 0.0001926 62700.4778 90479.0589
    87744.465 0.0001937 62697.4156 90366.9957
    87361.893 0.0001946 62694.3476 90043.8482
    87133.278 0.0001951 62691.2778 89446.9042
    87044.39 0.0001953 62688.2022 88548.4505
    87188.024 0.000195 62685.1227 87371.6702
    86953.51 0.0001955 62682.0365 85981.3326
    85995.252 0.0001977 62678.9465 84459.4977
    83632.808 0.0002033 62675.8536 82884.4911
    81532.688 0.0002085 62672.754 81320.8839
    79649.16 0.0002134 62669.6506 79817.328
    78100.808 0.0002177 62666.5433 78407.429
    76938.871 0.000221 62663.4312 77111.3434
    75947.248 0.0002238 62660.3134 75937.6631
    75135.055 0.0002263 62657.1926 74885.6774
    74634.263 0.0002278 62654.0652 73947.9623
    74117.311 0.0002294 62650.9348 73112.9925
    73443.173 0.0002315 62647.7987 72367.5456
    72815.827 0.0002335 62644.6598 71698.5179
    72324.964 0.000235 62641.5141 71094.1201
    72077.671 0.0002359 62638.3655 70544.5046
    71558.716 0.0002376 62635.2121 70041.8747
    71158.422 0.0002389 62632.0529 69580.3144
    71066.494 0.0002392 62628.8909 69155.4415
    70603.197 0.0002408 62625.7241 68764.0141
    70295.039 0.0002418 62622.5534 68403.58
    70373.511 0.0002416 62619.376 68072.1872
    70023.013 0.0002428 62616.1967 67768.1823
    69602.118 0.0002442 62613.0106 67490.0586
    69176.054 0.0002458 62609.8217 67236.3917
    69136.683 0.0002459 62606.626 67005.7797
    68970.521 0.00025 62603.4284 66796.8442
    68500.902 0.0002616 62600.2241 66608.2107
    68399.117 0.0002632 62597.0169 66438.5361
    68261.457 0.0002637 62593.8048 66286.507
    67986.791 0.0002648 62590.589 66150.8596
    67546.178 0.0002576 62587.3673 66030.3901
    67346.38 0.0002524 62584.1418 65923.9695
    67550.473 0.0002517 62580.9135 65830.5518
    67603.202 0.0002515 62577.6784 65749.1771
    67509.288 0.0002518 62574.4394 65678.9904
    67222.463 0.0002529 62571.1966 65619.236
    67135.38 0.0002532 62567.949 65569.263
    66912.979 0.0002541 62564.6965 65528.5311
    66465.356 0.0002558 62561.4412 65496.6114
    66431.958 0.0002559 62558.1782 65473.1801
    66439.334 0.0002559 62554.9152 65458.037
    66448.954 0.0002558 62551.6454 65451.0786
    66529.406 0.0002555 62548.3708 65452.3219
    66588.371 0.0002553 62545.0934 65461.8937
    66610.287 0.0002552 62541.8121 65480.028
    66537.255 0.0002555 62538.525 65507.0652
    66478.254 0.0002557 62535.234 65543.4688
    66446.841 0.0002558 62531.9383 65589.7684
    66744.846 0.0002547 62528.6377 65646.6303
    66898.056 0.0002541 62525.3342 65714.8079
    66841.484 0.0002543 62522.0249 65795.1403
    66749.825 0.0002547 62518.7128 65888.5567
    66745.896 0.0002547 62515.3958 65996.0567
    66851.328 0.0002543 62512.074 66118.7043
    66928.844 0.000254 62508.7484 66257.6152
    67002.24 0.0002537 62505.4189 66413.9387
    67072.336 0.0002535 62502.0846 66588.8397
    67270.432 0.0002527 62498.7464 66783.4808
    67508.273 0.0002518 62495.4044 66998.9956
    67785.844 0.0002508 62492.0556 67236.4636
    68098.097 0.0002496 62488.7039 67496.8888
    68423.807 0.0002485 62485.3494 67781.1615
    68763.234 0.0002472 62481.991 68090.0279
    68996.212 0.0002464 62478.6277 68424.0767
    69313.891 0.0002453 62475.2587 68783.6332
    69724.415 0.0002438 62471.8878 69168.8244
    69950.649 0.000243 62468.509 69579.459
    70345.092 0.0002417 62465.1294 70015.0158
    70915.73 0.0002397 62461.7449 70474.5747
    71122.936 0.000239 62458.3547 70956.7621
    71605.872 0.0002374 62454.9615 71459.6967
    72365.038 0.0002349 62451.5645 71980.9258
    72892.11 0.0002332 62448.1617 72517.2344
    73496.498 0.0002313 62444.756 73064.7279
    74174.072 0.0002292 62441.3454 73618.6198
    74722.461 0.0002275 62437.932 74173.1762
    75096.429 0.0002264 62434.5137 74721.6431
    75317.955 0.0002257 62431.0916 75256.2486
    76055.283 0.0002235 62427.6646 75768.2208
    76606.576 0.0002219 62424.2338 76247.9516
    76981.421 0.0002208 62420.8001 76685.2508
    77088.84 0.0002205 62417.3606 77069.7526
    77148.993 0.0002204 62413.9181 77391.4542
    77175.058 0.0002203 62410.4709 77641.3388
    77391.701 0.0002197 62407.0198 77812.0399
    77298.272 0.0002199 62403.5638 77898.4621
    76952.027 0.0002209 62400.1069 77898.2403
    76818.265 0.0002213 62396.6423 77811.9599
    76698.572 0.0002216 62393.1747 77643.1445
    76577.071 0.000222 62389.7033 77397.9488
    76219.522 0.000223 62386.229 77084.6373
    75896.491 0.000224 62382.7479 76712.9711
    75570.152 0.000225 62379.2649 76293.5433
    74777.428 0.0002273 62375.777 75837.1669
    74120.21 0.0002294 62372.2853 75354.382
    73584.102 0.000231 62368.7897 74855.096
    73275.902 0.000232 62365.2912 74348.3476
    72832.297 0.0002334 62361.7859 73842.1929
    72293.068 0.0002352 62358.2787 73343.6911
    71810.803 0.0002367 62354.7666 72858.9186
    71509.326 0.0002377 62351.2516 72393.0482
    71305.482 0.0002384 62347.7318 71950.4274
    70762.931 0.0002402 62344.2082 71534.6685
    70345.767 0.0002417 62340.6806 71148.7311
    70016.92 0.0002428 62337.1502 70794.9709
    69701.27 0.0002439 62333.6139 70475.2328
    69592.809 0.0002443 62330.0747 70190.8896
    69611.8 0.0002442 62326.5317 69942.8744
    69531.567 0.0002445 62322.9848 69731.724
    69578.039 0.0002443 62319.433 69557.6025
    69655.815 0.0002441 62315.8793 69420.3282
    69327.764 0.0002452 62312.3198 69319.3826
    69195.354 0.0002457 62308.7574 69254.0399
    69206.997 0.0002456 62305.1901 69222.9512
    69378.76 0.000245 62301.619 69224.7776
    69469.749 0.0002447 62298.0454 69257.7744
    69548.13 0.0002444 62294.4665 69319.8795
    69873.906 0.0002433 62290.8857 69408.7152
    70100.168 0.0002425 62287.3005 69521.549
    70303.907 0.0002418 62283.7104 69655.2756
    70733.556 0.0002403 62280.116 69806.2926
    71084.248 0.0002392 62276.5187 69970.8161
    71360.487 0.0002382 62272.9174 70144.3245
    71458.293 0.0002379 62269.3109 70321.8923
    71849.024 0.0002366 62265.7029 70498.1298
    72325.673 0.0002364 62262.09 70667.218
    72395.332 0.0002454 62258.4743 70823.0588
    72549.359 0.0002481 62254.8541 70959.4424
    72701.705 0.0002476 62251.2301 71070.3243
    72614.227 0.0002479 62247.6012 71150.1399
    72486.751 0.000242 62243.969 71194.1625
    72404.77 0.0002348 62240.3348 71198.8307
    72646.399 0.000234 62236.6957 71162.0114
    72673.199 0.0002339 62233.0527 71083.1697
    72537.57 0.0002344 62229.4064 70963.3792
    72132.313 0.0002357 62225.7552 70805.2138
    71785.633 0.0002368 62222.1005 70612.4908
    71376.194 0.0002382 62218.4435 70389.932
    70569.903 0.0002409 62214.7821 70142.7728
    70208.158 0.0002421 62211.1158 69876.4135
    70050.893 0.0002427 62207.4481 69596.1279
    69910.705 0.0002432 62203.7755 69306.8508
    69650.892 0.0002441 62200.0985 69013.0538
    69371.82 0.0002451 62196.4191 68718.6753
    69221.889 0.0002456 62192.7353 68427.1016
    68904.306 0.0002467 62189.0486 68141.1913
    68541.186 0.000248 62185.3566 67863.3037
    68269.797 0.000249 62181.6631 67595.3605
    68273.768 0.000249 62177.9642 67338.8821
    68283.167 0.000249 62174.262 67095.0462
    67916.546 0.0002503 62170.5582 66864.728
    67587.376 0.0002515 62166.8467 66648.5309
    67325.058 0.0002525 62163.1347 66446.843
    67242.032 0.0002528 62159.4174 66259.8451
    67129.66 0.0002532 62155.6976 66087.5615
    66990.429 0.0002538 62151.9739 65929.8713
    66798.892 0.0002545 62148.2468 65786.5337
    66743.793 0.0002547 62144.5163 65657.1969
    66695.683 0.0002549 62140.7824 65541.413
    66518.816 0.0002556 62137.0432 65438.6493
    66475.561 0.0002557 62133.3034 65348.3107
    66479.546 0.0002557 62129.5578 65269.7376
    66489.383 0.0002557 62125.8083 65202.2356
    66517.226 0.0002556 62122.0579 65145.0789
    66524.358 0.0002555 62118.302 65097.5127
    66455.625 0.0002558 62114.5423 65058.774
    66335.594 0.0002563 62110.7801 65028.0932
    66276.958 0.0002565 62107.015 65004.6964
    66430.027 0.0002559 62103.2446 64987.8111
    66228.513 0.0002567 62099.4717 64976.6774
    66085.339 0.0002572 62095.6959 64970.5441
    66371.205 0.0002561 62091.9162 64968.6753
    66281.613 0.0002565 62088.132 64970.3595
    66220.793 0.0002567 62084.3435 64974.9173
    66499.911 0.0002556 62080.5545 64981.7134
    66565.242 0.0002554 62076.7597 64990.1577
    66528.367 0.0002555 62072.9614 64999.7649
    66383.182 0.0002561 62069.1617 65010.0363
    66536.961 0.0002555 62065.3576 65020.6509
    66651.419 0.0002551 62061.549 65031.3589
    66496.145 0.0002557 62057.74 65042.0175
    66442.946 0.0002559 62053.9242 65052.5744
    66379.618 0.0002561 62050.1069 65063.0825
    66238.025 0.0002566 62046.2857 65073.7288
    66335.094 0.0002563 62042.461 65084.5889
    66380.703 0.0002561 62038.6334 65095.9639
    66196.781 0.0002568 62034.8005 65108.1207
    66257.626 0.0002566 62030.9671 65121.3424
    66337.486 0.0002563 62027.1287 65135.8982
    66345.991 0.0002562 62023.287 65152.0522
    66576.469 0.0002553 62019.4433 65170.0657
    66801.59 0.0002545 62015.5947 65190.2151
    66924.527 0.000254 62011.7431 65212.8174
    66740.259 0.0002547 62007.8877 65238.2193
    66569.366 0.0002554 62004.0308 65266.7765
    66539.253 0.0002555 62000.169 65298.8185
    66773.42 0.0002546 61996.3038 65334.6419
    66902.381 0.0002541 61992.4376 65374.5032
    66746.072 0.0002547 61988.5645 65418.6092
    66763.508 0.0002546 61984.69 65467.1415
    66819.525 0.0002544 61980.813 65520.2414
    66891.41 0.0002541 61976.9326 65578.0201
    66677.731 0.000255 61973.0473 65640.5621
    66526.552 0.0002555 61969.16 65707.9336
    66562.585 0.0002554 61965.2703 65780.1784
    66486.121 0.0002557 61961.3757 65857.3207
    66535.041 0.0002555 61957.4786 65939.3722
    66821.428 0.0002544 61953.5781 66026.3323
    66816.847 0.0002544 61949.6747 66118.1699
    66837.972 0.0002543 61945.7673 66214.849
    66965.446 0.0002539 61941.8575 66316.3127
    66654.83 0.000255 61937.9438 66422.4799
    66517.333 0.0002556 61934.0286 66533.2496
    66736.727 0.0002547 61930.109 66648.4911
    66661.294 0.000255 61926.1864 66768.0494
    66634.686 0.0002551 61922.2599 66891.7376
    66733.64 0.0002547 61918.3305 67019.3376
    66770.211 0.0002546 61914.3991 67150.5977
    66802.353 0.0002545 61910.4628 67285.2224
    66837.774 0.0002543 61906.5255 67422.8856
    67042.793 0.0002536 61902.5838 67563.2069
    67128.071 0.0002532 61898.6386 67705.7681
    67021.804 0.0002536 61894.6901 67850.0969
    67003.481 0.0002537 61890.7395 67995.6731
    67151.393 0.0002532 61886.787 68141.9208
    67514.861 0.0002518 61882.8291 68288.1945
    67568.835 0.0002606 61878.8697 68433.8012
    67706.41 0.0002659 61874.9059 68577.9765
    67985.478 0.0002648 61870.9386 68719.8923
    68030.094 0.0002646 61866.9694 68858.656
    68096.438 0.0002599 61862.9972 68993.3046
    68210.728 0.0002498 61859.0226 69122.8125
    68647.979 0.0002476 61855.0445 69246.1002
    69021.79 0.0002463 61851.063 69362.0344
    69294.213 0.0002453 61847.078 69469.4536
    69426.599 0.0002449 61843.091 69567.1836
    69581.33 0.0002443 61839.0992 69654.0546
    69770.923 0.0002437 61835.1068 69728.9476
    69581.517 0.0002443 61831.1105 69790.8133
    69703.046 0.0002439 61827.1103 69838.7192
    70200.135 0.0002422 61823.1076 69871.8882
    70528.521 0.000241 61819.1029 69889.7297
    70756.148 0.0002403 61815.0943 69891.865
    70877.593 0.0002398 61811.0823 69878.1536
    71175.316 0.0002388 61807.0687 69848.6977
    71312.949 0.0002384 61803.0513 69803.8324
    71273.728 0.0002385 61799.0308 69744.0658
    71344.663 0.0002383 61795.0084 69670.2448
    71642.607 0.0002373 61790.983 69583.2277
    72175.469 0.0002355 61786.9542 69484.0403
    71903.321 0.0002364 61782.921 69373.7934
    71673.745 0.0002372 61778.8867 69253.6431
    71492.539 0.0002378 61774.8495 69124.7585
    71483.489 0.0002378 61770.8088 68988.2965
    71440.19 0.000238 61766.7666 68845.384
    71362.207 0.0002382 61762.7191 68697.0946
    71162.116 0.0002389 61758.671 68544.4485
    71008.843 0.0002394 61754.6185 68388.3946
    70898.142 0.0002398 61750.5645 68229.8201
    70700.388 0.0002405 61746.506 68069.5366
    70457.598 0.0002413 61742.4461 67908.2925
    70180.402 0.0002422 61738.3827 67746.7671
    70149.054 0.0002423 61734.3163 67585.5753
    70131.261 0.0002424 61730.248 67425.2735
    70116.972 0.0002425 61726.1776 67266.3599
    69868.356 0.0002433 61722.1033 67109.2761
    69644.224 0.0002441 61718.0246 66954.4145
    69437.251 0.0002448 61713.9449 66802.1252
    69146.406 0.0002459 61709.8617 66652.7087
    68807.211 0.0002471 61705.7766 66506.4285
    68446.532 0.0002484 61701.6884 66363.508
    68427.765 0.0002484 61697.5993 66224.1398
    68182.026 0.0002493 61693.5057 66088.4807
    67781.928 0.0002508 61689.4081 65956.6729
    67812.114 0.0002507 61685.3091 65828.7996
    67624.546 0.0002514 61681.2081 65704.9543
    67258.475 0.0002528 61677.1021 65585.194
    66755.325 0.0002547 61672.9956 65469.5663
    66415.854 0.000256 61668.8862 65358.1017
    66173.149 0.0002569 61664.7728 65250.7952
    65617.797 0.0002591 61660.6583 65147.6556
    65283.32 0.0002604 61656.5395 65048.6672
    65095.746 0.0002612 61652.4186 64953.8097
    64767.754 0.0002625 61648.2962 64863.054
    64463.535 0.0002637 61644.1689 64776.3586
    64168.849 0.0002649 61640.0421 64693.5764
    63804.55 0.0002664 61635.9098 64614.8703
    63611.691 0.0002672 61631.7765 64540.0819
    63522.512 0.0002676 61627.6393 64469.1665
    63324.202 0.0002685 61623.5 64402.0335
    63287.189 0.0002686 61619.3583 64338.6331
    63339.759 0.0002684 61615.2141 64278.8985
    63263.24 0.0002687 61611.0674 64222.7591
    62983.506 0.0002699 61606.9182 64170.1416
    62620.471 0.0002715 61602.7655 64120.9019
    62595.971 0.0002716 61598.6118 64075.0985
    62717.527 0.0002711 61594.4547 64032.579
    62872.967 0.0002704 61590.2951 63993.2595
    62643.98 0.0002714 61586.1344 63957.0527
    62622.203 0.0002715 61581.9683 63923.8611
    62696.74 0.0002711 61577.8012 63893.5922
    62605.249 0.0002715 61573.632 63866.1484
    62429.576 0.0002723 61569.4604 63841.4112
    62239.317 0.0002731 61565.2839 63819.2707
    62249.993 0.0002731 61561.1063 63799.6202
    62219.477 0.0002732 61556.9272 63782.3132
    62204.456 0.0002733 61552.7441 63767.2217
    62404.946 0.0002724 61548.5601 63754.2342
    62443.241 0.0002723 61544.373 63743.1367
    62409.541 0.0002724 61540.1829 63733.6904
    62448.79 0.0002722 61535.9909 63725.931
    62300.022 0.0002729 61531.7958 63719.5671
    62124.557 0.0002736 61527.5998 63714.4037
    62294.813 0.0002729 61523.3992 63710.2293
    62221.016 0.0002732 61519.1977 63706.8285
    62099.526 0.0002738 61514.9941 63703.973
    62318.567 0.0002728 61510.7866 63701.4298
    62375.266 0.0002725 61506.5795 63698.9568
    62366.188 0.0002726 61502.3674 63696.3127
    62406.207 0.0002724 61498.1529 63693.2639
    62478.055 0.0002721 61493.9363 63689.5833
    62533.196 0.0002719 61489.7182 63685.0581
    62456.416 0.0002722 61485.4972 63679.4931
    62474.109 0.0002721 61481.2731 63672.7463
    62584.999 0.0002716 61477.047 63664.6282
    62903.8 0.0002703 61472.819 63655.0596
    62929.25 0.0002774 61468.5898 63643.9767
    62899.456 0.0002862 61464.3558 63631.3484
    63130.27 0.0002851 61460.1226 63617.2278
    63019.593 0.0002856 61455.884 63601.5892
    62849.421 0.000284 61451.6449 63584.558
    62965.152 0.0002729 61447.4047 63566.2473
    63181.902 0.0002691 61443.1591 63546.7944
    63405.389 0.0002681 61438.9129 63526.3651
    63516.282 0.0002676 61434.6633 63505.1316
    63475.376 0.0002678 61430.4131 63483.2801
    63396.427 0.0002682 61426.1589 63460.9947
    63378.874 0.0002682 61421.9028 63438.4634
    63145.377 0.0002692 61417.646 63415.8695
    62983.035 0.0002699 61413.3858 63393.3842
    63288.996 0.0002686 61409.1226 63371.1726
    63521.374 0.0002676 61404.8593 63349.3911
    63650.648 0.0002671 61400.5925 63328.1783
    63544.853 0.0002675 61396.3247 63307.6663
    63569.426 0.0002674 61392.0514 63287.9683
    63589.177 0.0002673 61387.7806 63269.2041
    63471.414 0.0002678 61383.5042 63251.4492
    63475.765 0.0002678 61379.2269 63234.8016
    63579.012 0.0002674 61374.948 63219.3313
    63850.026 0.0002663 61370.6651 63205.1064
    63645.736 0.0002671 61366.3802 63192.1893
    63366.965 0.0002683 61362.0942 63180.6362
    63268.617 0.0002687 61357.8058 63170.4971
    63201.934 0.000269 61353.5148 63161.8209
    63125.226 0.0002693 61349.2218 63154.6743
    62999.891 0.0002698 61344.9283 63149.0782
    62949.039 0.0002701 61340.6302 63145.1039
    62910.131 0.0002702 61336.3307 63142.8233
    62850.787 0.0002705 61332.0315 63142.3228
    62843.114 0.0002705 61327.7294 63143.7037
    62836.683 0.0002705 61323.4222 63147.0959
    62801.659 0.0002707 61319.1155 63152.6697
    62890.918 0.0002703 61314.8073 63160.6256
    63056.38 0.0002696 61310.4951 63171.2333
    63325.005 0.0002685 61306.1818 63184.7245
    63351.228 0.0002683 61301.866 63201.4427
    63392.594 0.0002682 61297.5492 63221.7253
    63590.288 0.0002673 61293.2279 63245.9007
    63654.095 0.0002671 61288.907 63274.2745
    63668.401 0.000267 61284.5831 63307.1069
    63641.037 0.0002671 61280.2581 63344.4837
    63996.033 0.0002656 61275.9301 63386.4431
    64240.418 0.0002646 61271.6001 63432.8624
    64099.902 0.0002652 61267.2691 63483.4006
    64417.102 0.0002639 61262.9355 63537.5881
    64684.556 0.0002628 61258.5999 63594.7602
    64679.477 0.0002628 61254.2617 63654.2744
    64726.372 0.0002626 61249.9235 63715.7404
    64830.428 0.0002622 61245.5813 63779.3317
    65023.663 0.0002614 61241.2386 63845.9274
    65003.75 0.0002615 61236.8923 63916.9363
    65048.994 0.0002613 61232.5469 63993.9956
    65279.355 0.0002604 61228.1966 64078.6983
    65302.05 0.0002603 61223.8456 64172.4927
    65327.378 0.0002602 61219.4932 64276.6448
    65416.373 0.0002599 61215.1387 64392.251
    65481.414 0.0002596 61210.7817 64520.2628
    65621.655 0.0002591 61206.4226 64661.5788
    65894.815 0.000258 61202.0629 64816.7909
    66015.369 0.0002575 61197.6998 64986.6297
    66269.683 0.0002565 61193.3361 65171.7209
    66776.772 0.0002546 61188.9699 65372.6645
    66957.184 0.0002539 61184.6025 65590.0558
    67039.097 0.0002536 61180.2327 65824.4832
    67033.118 0.0002536 61175.8613 66076.5279
    67288.553 0.0002526 61171.4879 66346.7473
    67570.774 0.0002516 61167.1139 66635.6584
    67846.044 0.0002506 61162.7359 66943.717
    68059.431 0.0002498 61158.3578 67271.3017
    68333.522 0.0002488 61153.9767 67618.684
    68706.686 0.0002474 61149.5946 67986.0152
    68893.332 0.0002468 61145.2108 68373.3018
    69049.471 0.0002462 61140.8251 68780.3906
    69188.713 0.0002457 61136.4377 69206.955
    69550.3 0.0002444 61132.0489 69652.5043
    69955.836 0.000243 61127.657 70116.3808
    70394.248 0.0002415 61123.2645 70597.747
    70815.494 0.0002401 61118.8695 71095.5422
    71259.915 0.0002386 61114.4734 71608.432
    71736.895 0.000237 61110.0753 72134.7417
    72186.059 0.0002355 61105.6765 72672.4117
    72481.474 0.0002345 61101.2738 73218.9524
    72582.241 0.0002342 61096.871 73771.4162
    73403.788 0.0002316 61092.4672 74326.3462
    74120.395 0.0002294 61088.0608 74879.7559
    74652.051 0.0002277 61083.6523 75427.1029
    75403.707 0.0002255 61079.2428 75963.2939
    76063.047 0.0002235 61074.8307 76482.6984
    76597.881 0.0002219 61070.418 76979.2101
    77409.044 0.0002196 61066.0038 77446.3342
    78146.045 0.0002175 61061.5876 77877.325
    78783.156 0.0002158 61057.1697 78265.3702
    79276.443 0.0002144 61052.7494 78603.811
    79895.661 0.0002128 61048.3284 78886.4186
    80661.81 0.0002108 61043.9059 79107.6532
    81592.087 0.0002163 61039.4818 79262.9557
    82293.641 0.0002187 61035.0557 79348.9868
    82742.159 0.0002175 61030.6275 79363.8091
    83089.406 0.0002166 61026.1988 79307.0301
    83156.215 0.0002165 61021.7679 79179.7941
    82930.014 0.000217 61017.336 78984.7287
    83741.57 0.0002069 61012.9021 78725.792
    84088.501 0.0002022 61008.4671 78408.0477
    83953.906 0.0002025 61004.0309 78037.3989
    83712.688 0.0002031 60999.5913 77620.3152
    83339.556 0.000204 60995.1516 77163.5463
    82834.253 0.0002052 60990.7108 76673.8959
    82040.849 0.0002072 60986.2679 76157.9957
    81138.186 0.0002095 60981.823 75622.1543
    80140.614 0.0002121 60977.377 75072.2493
    79694.585 0.0002133 60972.9304 74513.647
    79035.172 0.0002151 60968.4807 73951.1714
    78176.687 0.0002175 60964.0305 73389.1039
    77221.283 0.0002202 60959.5787 72831.1856
    76376.134 0.0002226 60955.1258 72280.6557
    75617.663 0.0002248 60950.6699 71740.284
    74516.094 0.0002281 60946.2149 71212.4135
    73583.384 0.000231 60941.7573 70698.9904
    72809.598 0.0002335 60937.2986 70201.6145
    72346.158 0.000235 60932.8374 69721.5703
    71577.539 0.0002375 60928.3761 69259.8709
    70570.717 0.0002409 60923.9127 68817.2624
    69881.856 0.0002433 60919.4472 68394.2795
    69277.848 0.0002454 60914.9817 67991.2558
    68735.993 0.0002473 60910.5145 67608.3436
    68090.102 0.0002497 60906.0448 67245.5387
    67522.542 0.0002518 60901.5755 66902.7047
    67024.006 0.0002536 60897.1041 66579.5729
    66637.403 0.0002551 60892.6312 66275.7989
    66298.322 0.0002564 60888.1562 65990.8785
    65978.374 0.0002577 60883.6815 65724.301
    65448.617 0.0002598 60879.2044 65475.4677
    65171.93 0.0002609 60874.7261 65243.7289
    65086.634 0.0002612 60870.2472 65028.4029
    65075.597 0.0002612 60865.7658 64828.7781
    64879.384 0.000262 60861.2832 64644.1325
    64571.829 0.0002633 60856.8001 64473.7377
    64458.966 0.0002637 60852.3154 64316.869
    64177.249 0.0002649 60847.8291 64172.8165
    63802.989 0.0002664 60843.3418 64040.8915
    63635.665 0.0002671 60838.8528 63920.4322
    63631.782 0.0002672 60834.3642 63810.8136
    63699.046 0.0002669 60829.8731 63711.4444
    63460.436 0.0002679 60825.3804 63621.7798
    63483.951 0.0002678 60820.887 63541.3232
    63610.746 0.0002673 60816.3926 63469.6247
    63248.049 0.0002688 60811.8961 63406.2865
    63066.3 0.0002696 60807.3985 63350.9613
    63023.439 0.0002697 60802.9013 63303.3582
    63176.812 0.0002691 60798.4011 63263.2319
    63074.416 0.0002695 60793.9007 63230.395
    62867.065 0.0002704 60789.3982 63204.7042
    62969.666 0.00027 60784.8952 63186.0652
    62905.987 0.0002702 60780.3905 63174.4263
    62769.973 0.0002708 60775.8858 63169.7768
    62775.426 0.0002708 60771.3785 63172.1378
    62675.924 0.0002712 60766.8705 63181.5657
    62573.189 0.0002717 60762.362 63198.1398
    62786.108 0.0002708 60757.8518 63221.9578
    62871.59 0.0002704 60753.3406 63253.1328
    62944.16 0.0002701 60748.8283 63291.782
    63314.263 0.0002685 60744.3149 63338.0232
    63405.414 0.0002681 60739.8003 63391.9655
    63334.312 0.0002684 60735.2842 63453.7018
    63167.899 0.0002691 60730.7675 63523.3021
    63299.571 0.0002686 60726.2507 63600.8037
    63557.326 0.0002675 60721.7312 63686.2009
    63711.111 0.0002668 60717.2107 63779.4409
    63877.937 0.0002661 60712.6906 63880.415
    64060.085 0.0002654 60708.1688 63988.9306
    64283.416 0.0002645 60703.6445 64104.7248
    64444.271 0.0002638 60699.1216 64227.4413
    64565.069 0.0002633 60694.5955 64356.6071
    64637.3 0.000263 60690.0699 64491.6323
    64853.574 0.0002621 60685.5426 64631.7806
    65155.806 0.0002609 60681.0138 64776.1585
    65548.402 0.0002594 60676.4843 64923.6844
    65761.972 0.0002585 60671.9542 65073.0863
    65963.43 0.0002577 60667.4235 65222.8756
    66412.504 0.000256 60662.8902 65371.3371
    66631.035 0.0002551 60658.3578 65516.5403
    66729.185 0.0002548 60653.8243 65656.3437
    66731.452 0.0002548 60649.2887 65788.4397
    67117.416 0.0002533 60644.752 65910.4177
    67531.022 0.0002517 60640.2146 66019.8475
    67513.275 0.0002518 60635.6777 66114.3969
    67578.939 0.0002516 60631.1381 66191.956
    67657.403 0.0002513 60626.5984 66250.7857
    67673.495 0.0002512 60622.0586 66289.6436
    67673.653 0.0002512 60617.5162 66307.8801
    67624.152 0.0002514 60612.9737 66305.5218
    67434.499 0.0002521 60608.4301 66283.267
    67177.092 0.0002531 60603.8858 66242.4525
    66973.867 0.0002538 60599.34 66184.9754
    67007.762 0.0002537 60594.7945 66113.1581
    66912.832 0.0002614 60590.2464 66029.6159
    66759.676 0.0002696 60585.6992 65937.1703
    66561.295 0.0002704 60581.1509 65838.5211
    66412.755 0.000271 60576.6009 65736.4369
    66145.223 0.0002694 60572.0508 65633.4843
    65500.27 0.0002618 60567.4997 65532.029
    65412.401 0.0002599 60562.9473 65434.1772
    65407.192 0.0002599 60558.3944 65341.8142
    65170.344 0.0002609 60553.8418 65256.5701
    64961.256 0.0002617 60549.2867 65179.8278
    64760.43 0.0002625 60544.7309 65112.7383
    64560.188 0.0002633 60540.174 65056.2116
    64281.317 0.0002645 60535.618 65010.9144
    64012.115 0.0002656 60531.0603 64977.2459
    63820.502 0.0002664 60526.502 64955.3281
    63880.559 0.0002661 60521.9421 64944.9701
    63972.999 0.0002657 60517.3821 64945.6479
    63985.281 0.0002657 60512.8214 64956.4739
    63968.996 0.0002658 60508.2602 64976.1707
    63993.788 0.0002657 60503.6987 65003.0567
    64128.786 0.0002651 60499.1362 65035.0558
    63978.783 0.0002657 60494.572 65069.795
    63932.702 0.0002659 60490.0077 65104.8252
    64263.711 0.0002645 60485.4423 65137.9033
    64386.187 0.000264 60480.8768 65167.1739
    64374.139 0.0002641 60476.3101 65191.1275
    64176.374 0.0002649 60471.7428 65208.4209
    64071.392 0.0002653 60467.1758 65217.7383
    63994.08 0.0002657 60462.6068 65217.7723
    63933.033 0.0002659 60458.0376 65207.3018
    63720.268 0.0002668 60453.4672 65185.2834
    63509.681 0.0002677 60448.8973 65150.9403
    63363.095 0.0002683 60444.3262 65103.8038
    63329.028 0.0002684 60439.7539 65043.7116
    63264.664 0.0002687 60435.1816 64970.7986
    63102.706 0.0002694 60430.6095 64885.4002
    62777.117 0.0002708 60426.0354 64787.9574
    62573.307 0.0002717 60421.4611 64678.9176
    62644.947 0.0002714 60416.8862 64558.699
    62627.734 0.0002714 60412.3107 64427.8262
    62534.668 0.0002718 60407.7345 64287.2231
    62333.841 0.0002727 60403.1587 64138.5058
    62264.773 0.000273 60398.5812 63983.967
    62137.94 0.0002736 60394.0031 63826.2542
    61878.142 0.0002747 60389.4254 63667.9523
    61789.429 0.0002751 60384.8455 63511.3087
    61739.171 0.0002753 60380.2675 63358.15
    61711.671 0.0002755 60375.6873 63209.8722
    61577.041 0.0002761 60371.1065 63067.4937
    61486.313 0.0002765 60366.5251 62931.6979
    61487.863 0.0002765 60361.944 62803.3269
    61269.697 0.0002775 60357.3613 62681.6727
    61123.855 0.0002781 60352.7789 62567.1788
    61130.163 0.0002781 60348.1964 62459.7269
    61125.708 0.0002781 60343.6122 62359.124
    61042.194 0.0002785 60339.0284 62265.1406
    60843.392 0.0002794 60334.444 62177.5297
    60975.83 0.0002788 60329.8584 62096.0464
    61023.167 0.0002786 60325.2727 62020.4572
    60900.202 0.0002791 60320.6877 61950.5454
    60748.618 0.0002798 60316.1007 61886.1069
    60612.228 0.0002805 60311.514 61826.9592
    60500.517 0.000281 60306.9272 61772.944
    60637.785 0.0002804 60302.3402 61723.8674
    60680.63 0.0002802 60297.7516 61679.5729
    60569.631 0.0002807 60293.1623 61639.875
    60818.486 0.0002795 60288.5744 61604.5559
    60930.821 0.000279 60283.9843 61573.3421
    60832.525 0.0002795 60279.3946 61545.9
    60614.536 0.0002805 60274.8042 61521.8111
    60581.591 0.0002806 60270.2142 61500.5651
    60789.699 0.0002796 60265.6235 61481.546
    60651.729 0.0002803 60261.0321 61464.038
    60597.875 0.0002805 60256.4406 61447.2688
    60668.633 0.0002802 60251.8485 61430.5262
    60690.407 0.0002801 60247.2567 61413.33
    60649.425 0.0002803 60242.6632 61395.5735
    60537.577 0.0002808 60238.0701 61377.5114
    60462.832 0.0002812 60233.4774 61359.6033
    60475.558 0.0002811 60228.8834 61342.3427
    60585.821 0.0002806 60224.2898 61326.1559
    60545.919 0.0002808 60219.6956 61311.3607
    60483.07 0.0002811 60215.1007 61298.1701
    60399.638 0.0002815 60210.5061 61286.7038
    60524.54 0.0002809 60205.9104 61276.9987
    60495.32 0.000281 60201.3151 61269.0302
    60298.464 0.0002819 60196.7195 61262.7255
    60178.78 0.0002825 60192.1238 61257.9846
    60187.412 0.0002824 60187.527 61254.6954
    60326.846 0.0002818 60182.9304 61252.7519
    60264.19 0.0002821 60178.3333 61252.0591
    60330.411 0.0002818 60173.7364 61252.5438
    60524.475 0.0002809 60169.1394 61254.1531
    60625.664 0.0002804 60164.5413 61256.8556
    60691.739 0.0002801 60159.9444 61260.6437
    60723.63 0.00028 60155.3469 61265.5243
    60723.893 0.00028 60150.7487 61271.5217
    60743.042 0.0002799 60146.1499 61278.6757
    60785.352 0.0002797 60141.5514 61287.0401
    61072.479 0.0002784 60136.9527 61296.6809
    61296.954 0.0002829 60132.3539 61307.6784
    61461.056 0.0002929 60127.7544 61320.1262
    61497.494 0.0002927 60123.1557 61334.1356
    61606.49 0.0002922 60118.5564 61349.8312
    61762.294 0.000291 60113.9564 61367.3575
    61514.366 0.0002812 60109.3572 61386.8798
    61493.873 0.0002764 60104.7564 61408.5813
    61651.589 0.0002757 60100.1569 61432.6733
    61541.583 0.0002762 60095.5567 61459.3869
    61463.617 0.0002766 60090.9564 61488.9823
    61409.09 0.0002768 60086.3563 61521.7471
    61309.313 0.0002773 60081.7556 61557.9959
    61102.582 0.0002782 60077.1553 61598.0751
    60827.42 0.0002795 60072.5542 61642.3718
    60785.072 0.0002797 60067.954 61691.266
    60816.261 0.0002795 60063.3536 61745.2031
    60898.358 0.0002792 60058.7525 61804.6439
    60914.501 0.0002791 60054.1513 61870.0745
    60944.99 0.0002789 60049.5494 61942.0033
    60979.104 0.0002788 60044.9493 62020.9591
    60933.408 0.000279 60040.3475 62107.478
    60926.443 0.000279 60035.7466 62202.1105
    60987.791 0.0002787 60031.145 62304.6677
    61470.097 0.0002766 60026.5441 62417.1634
    61673.188 0.0002756 60021.9427 62539.3853
    61697.73 0.0002755 60017.3415 62671.8488
    61849.726 0.0002749 60012.7397 62814.9888
    61956.715 0.0002744 60008.1386 62969.2387
    62042.319 0.000274 60003.537 63134.9546
    62201.029 0.0002733 59998.9366 63312.4247
    62276.517 0.000273 59994.334 63501.8482
    62332.49 0.0002727 59989.7323 63703.3303
    62655.248 0.0002713 59985.1318 63916.8593
    63032.128 0.0002697 59980.5302 64142.2891
    63412.319 0.0002681 59975.9299 64379.3289
    63572.837 0.0002674 59971.328 64627.5132
    63908.819 0.000266 59966.7278 64886.1877
    64368.932 0.0002641 59962.126 65154.4726
    64956.711 0.0002617 59957.5254 65431.2377
    65451.47 0.0002597 59952.9247 65715.0599
    65899.549 0.000258 59948.3228 66004.1891
    66392.36 0.0002561 59943.7218 66296.5107
    66822.04 0.0002544 59939.122 66589.4939
    67214.59 0.0002529 59934.521 66880.1616
    67596.113 0.0002515 59929.9209 67165.0768
    67977.938 0.0002501 59925.32 67440.3375
    68356.555 0.0002487 59920.7195 67701.6124
    68716.666 0.0002474 59916.1198 67944.2229
    69021.416 0.0002463 59911.5199 68163.2552
    69282.872 0.0002454 59906.9193 68353.7755
    69469.263 0.0002447 59902.3205 68511.0692
    69522.323 0.0002445 59897.7205 68630.9461
    69522.021 0.0002445 59893.1214 68710.0413
    69586.808 0.0002443 59888.522 68746.0545
    69576.019 0.0002443 59883.9225 68737.8902
    69476.458 0.0002447 59879.3242 68685.723
    69136.502 0.0002459 59874.7253 68590.966
    69019.712 0.0002463 59870.1261 68456.1658
    68944.504 0.0002466 59865.5288 68284.819
    68599.44 0.0002478 59860.9298 68081.121
    68156.385 0.0002494 59856.3316 67849.7235
    67652.811 0.0002513 59851.7341 67595.4652
    67080.316 0.0002534 59847.137 67323.1534
    66813.015 0.0002544 59842.5397 67037.3868
    66648.203 0.0002551 59837.9417 66742.4363
    66370.902 0.0002561 59833.346 66442.206
    66201.604 0.0002568 59828.7486 66140.0341
    65987.528 0.0002576 59824.152 65838.9353
    65440.428 0.0002598 59819.5567 65541.4602
    64889.287 0.000262 59814.9602 65249.7262
    64424.691 0.0002639 59810.365 64965.5155
    64272.81 0.0002645 59805.7692 64690.2693
    64094.203 0.0002652 59801.1746 64425.1376
    63902.333 0.000266 59796.5802 64171.0086
    63700.058 0.0002669 59791.9853 63928.5411
    63458.955 0.0002679 59787.3911 63698.1931
    63212.347 0.0002689 59782.7972 63480.2435
    62993.826 0.0002699 59778.2035 63274.8139
    62786.922 0.0002708 59773.6102 63081.8869
    62634.614 0.0002714 59769.0172 62901.3248
    62638.359 0.0002714 59764.4245 62732.8848
    62694.713 0.0002712 59759.8326 62576.2329
    62753.014 0.0002709 59755.24 62430.9634
    62764.882 0.0002709 59750.6491 62296.5903
    62785.531 0.0002708 59746.0581 62172.5903
    62764.663 0.0002709 59741.4663 62058.394
    62618.288 0.0002715 59736.8764 61953.4053
    62440.298 0.0002723 59732.2862 61857.0034
    62368.547 0.0002726 59727.6968 61768.5597
    62611.432 0.0002715 59723.1073 61687.4413
    62674.207 0.0002712 59718.5185 61613.0328
    62702.45 0.0002711 59713.9295 61544.7064
    62778.19 0.0002708 59709.3413 61481.8817
    62934.499 0.0002701 59704.7529 61423.9962
    63044.495 0.0002697 59700.1667 61370.5237
    62982.444 0.0002699 59695.5794 61320.9703
    62871.352 0.0002704 59690.9928 61274.8893
    62776.709 0.0002708 59686.4066 61231.8746
    62752.915 0.0002709 59681.8206 61191.5667
    62902.123 0.0002703 59677.2354 61153.6504
    63027.815 0.0002728 59672.6505 61117.8531
    62998.124 0.0002836 59668.0669 61083.9443
    62947.636 0.000286 59663.4826 61051.7268
    62891.769 0.0002862 59658.899 61021.0407
    62835.048 0.0002865 59654.3167 60991.7539
    62630.727 0.0002785 59649.7343 60963.7562
    62549.867 0.0002718 59645.1521 60936.9602
    62804.868 0.0002707 59640.5712 60911.2953
    62815.639 0.0002706 59635.9896 60886.701
    62739.732 0.000271 59631.4092 60863.1313
    62593.67 0.0002716 59626.8292 60840.5455
    62612.463 0.0002715 59622.2499 60818.9102
    62529.639 0.0002719 59617.6709 60798.1962
    62178.668 0.0002734 59613.0927 60778.3787
    61989.115 0.0002742 59608.5142 60759.4344
    61826.436 0.000275 59603.9366 60741.3435
    61656.011 0.0002757 59599.3612 60724.0885
    61604.723 0.000276 59594.7836 60707.6474
    61596.407 0.000276 59590.2088 60692.0078
    61627.793 0.0002759 59585.6337 60677.1503
    61415.673 0.0002768 59581.06 60663.0603
    61258.415 0.0002775 59576.485 60649.7192
    61271.859 0.0002775 59571.9118 60637.1142
    61478.655 0.0002765 59567.3384 60625.2274
    61546.015 0.0002762 59562.7677 60614.046
    61321.619 0.0002772 59558.1948 60603.5493
    61202.243 0.0002778 59553.6237 60593.7256
    61122.264 0.0002781 59549.0529 60584.5585
    61082.074 0.0002783 59544.4838 60576.0362
    60936.843 0.000279 59539.9141 60568.1396
    60781.414 0.0002797 59535.3465 60560.8609
    60632.512 0.0002804 59530.7778 60554.185
    60671.126 0.0002802 59526.2113 60548.1062
    60691.951 0.0002801 59521.6451 60542.6141
    60648.91 0.0002803 59517.0773 60537.7005
    60494.525 0.000281 59512.5126 60533.4048
    60388.036 0.0002815 59507.9487 60529.6424
    60372.255 0.0002816 59503.3836 60526.4624
    60462.969 0.0002812 59498.8203 60523.8392
    60526.957 0.0002809 59494.2582 60521.7859
    60536.217 0.0002808 59489.6964 60520.3024
    60618.643 0.0002804 59485.1349 60519.39
    60589.93 0.0002806 59480.5741 60519.0517
    60396.389 0.0002815 59476.0141 60519.2909
    60387.4 0.0002815 59471.4554 60520.1118
    60382.631 0.0002815 59466.8965 60521.535
    60362.346 0.0002816 59462.3388 60523.5338
    60343.225 0.0002817 59457.7823 60526.1317
    60317.606 0.0002818 59453.2252 60529.3347
    60283.392 0.000282 59448.6698 60533.154
    60226.256 0.0002823 59444.1152 60537.5984
    60148.038 0.0002826 59439.5618 60542.6792
    60045.126 0.0002831 59435.0077 60548.4055
    60030.932 0.0002832 59430.4549 60554.7943
    60028.529 0.0002832 59425.9033 60561.8587
    60034.361 0.0002832 59421.353 60569.6138
    59905.001 0.0002838 59416.8019 60578.0739
    59818.158 0.0002842 59412.2522 60586.9479
    59789.144 0.0002843 59407.7036 60596.8747
    59822.689 0.0002842 59403.1554 60607.5624
    59773.296 0.0002844 59398.6094 60619.0328
    59626.383 0.0002851 59394.0631 60631.3049
    59533.182 0.0002856 59389.5167 60644.401
    59577.451 0.0002853 59384.9729 60658.3467
    59771.881 0.0002844 59380.4285 60673.1626
    59780.92 0.0002844 59375.8853 60688.8754
    59859.352 0.000284 59371.3433 60705.5108
    60016.226 0.0002833 59366.8021 60723.0939
    59838.748 0.0002841 59362.2617 60741.6521
    59742.413 0.0002846 59357.721 60761.2119
    59734.48 0.0002846 59353.1821 60781.8036
    59778.408 0.0002844 59348.6449 60803.4556
    59791.462 0.0002843 59344.1075 60826.1952
    59773.009 0.0002844 59339.5704 60850.0528
    59659.283 0.000285 59335.035 60875.061
    59596.121 0.0002852 59330.5013 60901.2471
    59581.534 0.0002853 59325.9679 60928.6419
    59533.042 0.0002856 59321.4348 60957.2763
    59464.458 0.0002859 59316.9034 60987.1819
    59380.651 0.0002863 59312.3713 61018.3907
    59471.558 0.0002858 59307.8424 61050.9301
    59595.867 0.0002853 59303.3133 61084.8311
    59745.929 0.0002845 59298.784 61120.1235
    59741.098 0.0002846 59294.2573 61156.8734
    59686.654 0.0002848 59289.7305 61195.0393
    59587.369 0.0002853 59285.2049 61234.6879
    59453.963 0.0002859 59280.6805 61275.8456
    59382.792 0.0002863 59276.1569 61318.5398
    59372.13 0.0002863 59271.6345 61362.7975
    59524.466 0.0002856 59267.1134 61408.6441
    59644.699 0.000285 59262.5925 61456.1029
    59738.373 0.0002846 59258.0724 61505.1979
    59828.639 0.0002841 59253.5535 61555.952
    59983.395 0.0002834 59249.0363 61608.3856
    60177.27 0.0002825 59244.5195 61662.5167
    60186.009 0.0002825 59240.0033 61718.3723
    60040.543 0.0002831 59235.4884 61775.9523
    59789.301 0.0002843 59230.9753 61835.2747
    59707.767 0.0002847 59226.4614 61896.3515
    59730.725 0.0002846 59221.9507 61959.1953
    59816.808 0.000285 59217.4393 62023.8306
    59731.087 0.0002965 59212.9287 62090.2203
    59654.634 0.0003017 59208.4207 62158.3897
    59588.174 0.0003021 59203.9131 62228.334
    59557.112 0.0003022 59199.4061 62300.0507
    59461.645 0.0002959 59194.9009 62373.5468
    59347.884 0.0002864 59190.3965 62448.7818
    59487.851 0.0002858 59185.8923 62525.7577
    59558.412 0.0002854 59181.3898 62604.452
    59579.688 0.0002853 59176.8881 62684.8446
    59577.241 0.0002853 59172.3871 62766.9083
    59680.144 0.0002849 59167.8888 62850.6144
    59819.163 0.0002842 59163.3903 62935.9237
    59699.788 0.0002848 59158.893 63022.7966
    59724.297 0.0002846 59154.397 63111.1882
    59829.557 0.0002841 59149.9022 63201.0455
    59865.498 0.000284 59145.4086 63292.3124
    59919.184 0.0002837 59140.9153 63384.9235
    59997.403 0.0002833 59136.4237 63478.8159
    60170.283 0.0002825 59131.9329 63573.7539
    60170.517 0.0002825 59127.4443 63669.9522
    60109.525 0.0002828 59122.9554 63767.1709
    60301.154 0.0002819 59118.4683 63865.3112
    60617.188 0.0002805 59113.9819 63964.2649
    60938.99 0.000279 59109.4972 64063.915
    60877.377 0.0002792 59105.0128 64164.1354
    60840.388 0.0002794 59100.5301 64264.8008
    60849.56 0.0002794 59096.0491 64365.7556
    61041.696 0.0002785 59091.5689 64466.8356
    61193.391 0.0002778 59087.0894 64567.8834
    61289.645 0.0002774 59082.6121 64668.7246
    61206.356 0.0002778 59078.1351 64769.17
    61346.776 0.0002771 59073.6583 64869.0232
    61569.538 0.0002761 59069.1852 64968.0775
    61640.549 0.0002758 59064.7109 65066.1101
    61707.416 0.0002755 59060.2392 65162.928
    61814.414 0.000275 59055.7688 65258.2274
    62117.924 0.0002737 59051.2987 65351.7888
    62430.042 0.0002723 59046.8303 65443.3582
    62717.289 0.0002711 59042.3631 65532.6714
    62877.054 0.0002704 59037.8961 65619.4564
    63119.399 0.0002693 59033.4319 65703.4389
    63350.303 0.0002683 59028.9679 65784.3378
    63377.567 0.0002682 59024.5051 65861.8741
    63487.569 0.0002678 59020.0455 65935.7669
    63644.871 0.0002671 59015.5842 66005.7333
    63847.257 0.0002663 59011.1256 66071.5127
    64152.041 0.000265 59006.6682 66132.8421
    64481.534 0.0002636 59002.2121 66189.4276
    64742.915 0.0002626 58997.7576 66241.0501
    64831.676 0.0002622 58993.3039 66287.4924
    64889.666 0.000262 58988.852 66328.5092
    65085.943 0.0002612 58984.4002 66363.9208
    65331.72 0.0002602 58979.9507 66393.5612
    65594.93 0.0002592 58975.5014 66417.2818
    65852.527 0.0002582 58971.0553 66434.9715
    66054.032 0.0002574 58966.6089 66446.5229
    66241.826 0.0002566 58962.1643 66451.8791
    66452.594 0.0002558 58957.7204 66451.0096
    66671.104 0.000255 58953.2787 66443.9112
    66831.965 0.0002544 58948.8377 66430.6121
    66804.116 0.0002545 58944.398 66411.1729
    66901.637 0.0002541 58939.9604 66385.6827
    67114.668 0.0002533 58935.5236 66354.2593
    67545.767 0.0002517 58931.0876 66317.0481
    68019.089 0.0002499 58926.6546 66274.2235
    68434.199 0.0002484 58922.222 66225.9779
    68643.408 0.0002477 58917.7901 66172.5298
    68814.491 0.000247 58913.3599 66114.1197
    68971.17 0.0002465 58908.9309 66050.9986
    69120.818 0.0002459 58904.5036 65983.4378
    69334.558 0.0002452 58900.0775 65911.7169
    69544.038 0.0002444 58895.6531 65836.1292
    69692.276 0.0002439 58891.23 65756.9604
    69976.592 0.0002429 58886.8081 65674.5116
    70267.357 0.0002419 58882.3874 65589.0792
    70477.158 0.0002412 58877.9694 65500.9581
    70575.346 0.0002409 58873.5516 65410.4335
    70641.536 0.0002407 58869.1346 65317.7901
    70703.076 0.0002404 58864.7202 65223.3037
    70949.625 0.0002396 58860.3061 65127.2379
    71283.93 0.0002385 58855.8942 65029.8584
    71712.297 0.0002371 58851.4835 64931.4334
    71784.115 0.0002368 58847.0745 64832.2396
    71749.934 0.0002369 58842.6662 64732.5682
    71672.747 0.0002372 58838.2601 64632.7194
    71603.535 0.0002374 58833.8553 64532.9987
    71574.751 0.0002375 58829.4516 64433.7101
    71629.295 0.0002373 58825.0502 64335.1751
    71719.76 0.000237 58820.6489 64237.7293
    71801.614 0.0002368 58816.2499 64141.7584
    71849.233 0.0002366 58811.8526 64047.7244
    71744.592 0.0002369 58807.4565 63956.218
    71633.866 0.0002373 58803.0616 63868.0376
    71573.938 0.0002375 58798.6679 63784.2919
    71358.374 0.0002382 58794.2765 63706.5368
    71055.011 0.0002392 58789.8862 63636.9337
    70640.606 0.0002407 58785.4971 63578.423
    70399.048 0.0002415 58781.1098 63534.8635
    70174.003 0.0002423 58776.7241 63511.1107
    69920.811 0.0002431 58772.3402 63512.9586
    69295.642 0.0002534 58767.9575 63546.8812
    68640.583 0.0002622 58763.5754 63619.525
    68046.485 0.0002645 58759.1961 63736.9475
    67606.263 0.0002663 58754.8175 63903.5816
    67236.271 0.000264 58750.4411 64121.1094
    66945.215 0.0002552 58746.0659 64387.2401
    66535.299 0.0002555 58741.6919 64694.5859
    66057.479 0.0002574 58737.3196 65029.6142
    65495.769 0.0002596 58732.9495 65371.7003
    65088.956 0.0002612 58728.5806 65692.4355
    64717.4 0.0002627 58724.2119 65956.1657
    64368.101 0.0002641 58719.8459 66123.5937
    63114.219 0.0002599 58715.4816 66160.6207
    62195.788 0.0002572 58711.119 66049.8932
    61981.605 0.0002581 58706.7576 65798.1934
    61603.746 0.0002597 58702.3974 65433.4483
    61288.945 0.0002611 58698.0394 64993.9727
    61098.258 0.0002619 58693.6831 64517.8387
    60910.318 0.0002627 58689.3276 64036.9169
    60628.14 0.0002639 58684.9747 63575.3557
    60208.239 0.0002657 58680.6225 63149.8057
    60133.092 0.0002661 58676.2725 62770.3376
    60160.139 0.000266 58671.9237 62441.4386
    60283.745 0.0002654 58667.5761 62163.1078
    60063.992 0.0002664 58663.2307 61932.0349
    59831.416 0.0002674 58658.887 61742.7905
    59622.379 0.0002684 58654.544 61588.9171
    59597.245 0.0002685 58650.2037 61463.8213
    59554.002 0.0002687 58645.8656 61361.3955
    59468.021 0.0002691 58641.5287 61276.3846
    59147.486 0.0002705 58637.192 61204.5284
    59050.337 0.000271 58632.8579 61142.5436
    59258.047 0.00027 58628.5251 61087.998
    59213.356 0.0002702 58624.1945 61039.1544
    59111.512 0.0002707 58619.8655 60994.8018
    58957.714 0.0002714 58615.5383 60954.126
    59167.703 0.0002704 58611.2127 60916.5303
    59299.67 0.0002698 58606.8883 60881.6428
    59316.994 0.0002697 58602.5652 60849.1949
    59325.351 0.0002697 58598.2447 60818.9974
    59410.36 0.0002693 58593.9254 60790.9111
    59584.119 0.0002685 58589.6073 60764.8373
    59356.026 0.0002696 58585.2919 60740.7059
    59212.782 0.0002702 58580.9777 60718.4676
    59178.588 0.0002704 58576.6662 60698.0963
    59242.414 0.0002701 58572.3544 60679.5776
    59288.8 0.0002699 58568.0462 60662.9204
    59313.883 0.0002698 58563.7392 60648.141
    59440.707 0.0002692 58559.433 60635.271
    59451.289 0.0002691 58555.1289 60624.3564
    59338.958 0.0002696 58550.827 60615.4537
    59330.356 0.0002697 58546.5258 60608.629
    59297.486 0.0002698 58542.2268 60603.9627
    59239.59 0.0002701 58537.931 60601.5714
    59287.9 0.0002699 58533.6349 60601.5021
    59367.839 0.0002695 58529.3414 60603.8971
    59477.473 0.000269 58525.0497 60608.8815
    59465.47 0.0002691 58520.7596 60616.5954
    59457.112 0.0002691 58516.4707 60627.1933
    59448.839 0.0002691 58512.1845 60640.8516
    59258.248 0.00027 58507.899 60657.7541
    59153.796 0.0002705 58503.6161 60678.1225
    59134.131 0.0002706 58499.3355 60702.2048
    59335.554 0.0002697 58495.0555 60730.3031
    59556.273 0.0002687 58490.7777 60762.7521
    59783.734 0.0002676 58486.5031 60800.0115
    59722.486 0.0002679 58482.2277 60842.659
    59669.83 0.0002681 58477.955 60891.4712
    59631.488 0.0002683 58473.6852 60947.4898
    59748.692 0.0002678 58469.4151 61012.108
    59883.044 0.0002672 58465.1482 61087.1735
    60024.33 0.0002666 58460.8834 61175.0546
    60030.385 0.0002665 58456.6201 61278.6808
    60113.8 0.0002662 58452.3577 61401.5003
    60253.1 0.0002655 58448.098 61547.3303
    60295.484 0.0002654 58443.8402 61720.0564
    60354.937 0.0002651 58439.5841 61923.1927
    60424.105 0.0002648 58435.3299 62159.309
    60444.736 0.0002647 58431.0767 62429.3706
    60698.288 0.0002636 58426.8254 62732.0675
    61124.697 0.0002618 58422.5765 63063.1718
    61530.203 0.00026 58418.33 63414.9425
    61689.223 0.0002594 58414.084 63775.5832
    61679.83 0.0002594 58409.8404 64128.8544
    61781.745 0.000259 58405.5997 64454.3774
    61909.079 0.0002584 58401.3597 64729.7692
    62071.04 0.0002578 58397.1219 64935.6359
    62398.682 0.0002564 58392.8855 65062.1153
    62676.956 0.0002553 58388.6518 65112.9197
    62931.377 0.0002542 58384.419 65103.5013
    63271.563 0.0002529 58380.1889 65054.9271
    63646.818 0.0002514 58375.9602 64987.8933
    64047.733 0.0002498 58371.7332 64919.4533
    64470.957 0.0002482 58367.5081 64862.1075
    64827.202 0.0002468 58363.285 64823.9916
    65120.891 0.0002457 58359.0652 64809.3786
    65261.74 0.0002452 58354.8456 64819.2434
    65583.11 0.000244 58350.6277 64851.8954
    65999.296 0.0002436 58346.4125 64903.6612
    66307.977 0.0002525 58342.199 64969.5665
    66633.73 0.0002551 58337.9878 65044.0284
    66936.06 0.000254 58333.7781 65121.3979
    67020.729 0.0002537 58329.5706 65196.3944
    66990.097 0.0002538 58325.3642 65264.3944
    66958.222 0.0002539 58321.1598 65321.5993
    67316.534 0.0002525 58316.9588 65365.1202
    67555.074 0.0002516 58312.7587 65392.9372
    67694.12 0.0002511 58308.5597 65403.8789
    67641.509 0.0002513 58304.3637 65397.5259
    67601.785 0.0002515 58300.1696 65374.1072
    67529.498 0.0002501 58295.9772 65334.3899
    67247.333 0.0002412 58291.787 65279.56
    66988.81 0.0002388 58287.5984 65211.1092
    66770.705 0.0002396 58283.4115 65130.7259
    66694.808 0.0002399 58279.227 65040.2095
    66561.344 0.0002404 58275.0449 64941.3829
    66404.866 0.0002409 58270.864 64836.0373
    66273.44 0.0002414 58266.685 64725.8874
    66104.829 0.000242 58262.5091 64612.5404
    65889.039 0.0002428 58258.3342 64497.4767
    65540.984 0.0002441 58254.1615 64382.0428
    65426.546 0.0002445 58249.9916 64267.4604
    65456.036 0.0002444 58245.8217 64154.809
    65644.002 0.0002437 58241.6557 64045.0543
    65499.66 0.0002443 58237.4901 63939.039
    65229.242 0.0002453 58233.3277 63837.5053
    65038.172 0.000246 58229.1672 63741.0937
    64944.804 0.0002464 58225.0076 63650.3724
    64876.537 0.0002466 58220.8517 63565.7744
    64746.653 0.0002471 58216.6957 63487.7072
    64551.009 0.0002479 58212.5436 63416.5145
    64421.917 0.0002484 58208.3921 63352.415
    64631.942 0.0002476 58204.2436 63295.6271
    64590.443 0.0002477 58200.097 63246.2937
    64456.127 0.0002482 58195.9523 63204.509
    64339.608 0.0002487 58191.8097 63170.3204
    64469.836 0.0002482 58187.6684 63143.7322
    64658.155 0.0002475 58183.5299 63124.712
    64733.567 0.0002472 58179.3931 63113.1874
    64770.195 0.000247 58175.2589 63109.0545
    64830.015 0.0002468 58171.1264 63112.1744
    65007.09 0.0002461 58166.9954 63122.3838
    64901.248 0.0002465 58162.8672 63139.4868
    64753.82 0.0002471 58158.7407 63163.2583
    64774.357 0.000247 58154.6171 63193.4485
    64845.014 0.0002467 58150.4946 63229.7764
    64930.431 0.0002464 58146.3741 63271.935
    65010.893 0.0002461 58142.256 63319.5882
    65181.535 0.0002455 58138.1395 63372.3691
    65285.446 0.0002451 58134.0254 63429.8799
    65125.642 0.0002457 58129.9135 63491.6918
    65132.135 0.0002457 58125.803 63557.3397
    65175.366 0.0002455 58121.6959 63626.3337
    65183.518 0.0002455 58117.59 63698.1291
    65093.197 0.0002458 58113.4867 63772.1931
    65050.642 0.000246 58109.3853 63847.9229
    65202.058 0.0002454 58105.2854 63924.7029
    65151.954 0.0002456 58101.1876 64001.8974
    65027.089 0.0002461 58097.0924 64078.8462
    64853.793 0.0002467 58092.9994 64154.8881
    64580.364 0.0002478 58088.9081 64229.3565
    64369.331 0.0002486 58084.8196 64301.592
    64366.662 0.0002486 58080.7328 64370.9475
    64368.012 0.0002486 58076.6472 64436.7994
    64385.46 0.0002485 58072.5657 64498.5573
    64437.152 0.0002483 58068.4848 64555.6626
    64235.161 0.0002491 58064.4062 64607.5996
    63978.651 0.0002501 58060.3299 64653.8963
    63732.809 0.0002511 58056.256 64694.1257
    63682.829 0.0002512 58052.1838 64727.9035
    63656.411 0.0002513 58048.114 64754.8907
    63588.253 0.0002516 58044.0465 64774.7907
    63520.173 0.0002519 58039.9803 64787.3504
    63479.771 0.000252 58035.9171 64792.3719
    63495.322 0.000252 58031.8559 64789.7146
    63424.781 0.0002523 58027.7969 64779.32
    63295.766 0.0002528 58023.7402 64761.2338
    63085.942 0.0002536 58019.6852 64735.6377
    62948.378 0.0002542 58015.6323 64702.8825
    62912.29 0.0002543 58011.5813 64663.5215
    63041.667 0.0002538 58007.5327 64618.3315
    63106.945 0.0002535 58003.4871 64568.3031
    63112.697 0.0002535 57999.4433 64514.6374
    63030.822 0.0002538 57995.4014 64458.6445
    62788.357 0.0002548 57991.3619 64401.6554
    62533.402 0.0002559 57987.3238 64344.8618
    62302.474 0.0002568 57983.2884 64289.152
    62329.036 0.0002567 57979.2556 64234.9182
    62309.306 0.0002568 57975.2244 64181.8814
    62145.212 0.0002575 57971.1962 64128.9282
    62128.546 0.0002575 57967.1696 64073.9495
    62108.624 0.0002576 57963.1456 64013.7274
    62049.398 0.0002579 57959.1228 63943.962
    61995.815 0.0002581 57955.1026 63859.7712
    61881.703 0.0002586 57951.0849 63756.9018
    61671.123 0.0002594 57947.0697 63633.4776
    61418.071 0.0002605 57943.056 63491.2255
    61310.034 0.000261 57939.0449 63335.1025
    61430.359 0.0002605 57935.0355 63172.1554
    61326.818 0.0002705 57931.0294 63009.1859
    61229.423 0.0002776 57927.0245 62852.1298
    61177.312 0.0002779 57923.0222 62705.5656
    60948.695 0.0002789 57919.0221 62572.6403
    60711.158 0.00028 57915.0241 62455.1076
    60486.052 0.0002811 57911.029 62353.3847
    60666.869 0.0002802 57907.0355 62266.6262
    60754.437 0.0002798 57903.0445 62192.8233
    60663.623 0.0002802 57899.0551 62128.812
    60611.629 0.0002805 57895.069 62070.9201
    60636.595 0.0002804 57891.0844 62014.7734
    60759.603 0.0002798 57887.1019 61956.5972
    60559.397 0.0002702 57883.1228 61894.1984
    60386.73 0.000265 57879.1446 61827.6453
    60278.908 0.0002654 57875.1692 61759.0076
    60304.531 0.0002653 57871.1958 61691.3414
    60320.877 0.0002652 57867.2248 61627.6617
    60315.478 0.0002653 57863.2566 61570.3274
    60351.307 0.0002651 57859.2901 61520.821
    60406.239 0.0002649 57855.3259 61479.7231
    60481.521 0.0002645 57851.3644 61446.7487
    60384.438 0.000265 57847.4043 61420.8293
    60414.043 0.0002648 57843.4469 61400.3083
    60599.592 0.000264 57839.4918 61383.3156
    60759.325 0.0002633 57835.5393 61368.2959
    60786.86 0.0002632 57831.589 61354.4436
    60666.75 0.0002637 57827.6411 61341.7713
    60587.891 0.0002641 57823.6951 61330.8137
    60633.738 0.0002639 57819.7512 61322.2427
    60814.1 0.0002631 57815.8101 61316.6161
    60752.561 0.0002634 57811.8713 61314.2807
    60635.799 0.0002639 57807.9348 61315.3677
    60465.296 0.0002646 57804.0001 61319.8088
    60679.454 0.0002637 57800.0677 61327.3576
    60775.071 0.0002633 57796.1378 61337.6171
    60746.5 0.0002634 57792.2106 61350.07
    60669.391 0.0002637 57788.2855 61364.1124
    60785.337 0.0002632 57784.3624 61379.0908
    61090.189 0.0002619 57780.442 61394.3364
    61216.823 0.0002614 57776.5236 61409.1824
    61319.466 0.0002609 57772.6078 61422.9915
    61399.188 0.0002606 57768.6944 61435.1536
    61476.291 0.0002603 57764.7829 61445.1103
    61402.719 0.0002606 57760.874 61452.3534
    61195.087 0.0002615 57756.9672 61456.4341
    61188.066 0.0002615 57753.0629 61456.9738
    61264.066 0.0002612 57749.1613 61453.6779
    61408.942 0.0002605 57745.2615 61446.3458
    61397.22 0.0002606 57741.3642 61434.8872
    61415.814 0.0002605 57737.4694 61419.328
    61453.941 0.0002604 57733.5767 61399.8145
    61335.108 0.0002609 57729.6866 61376.6142
    61298.112 0.000261 57725.7986 61350.1017
    61326.496 0.0002609 57721.913 61320.7512
    61296.388 0.000261 57718.0298 61289.1167
    61188.152 0.0002615 57714.1485 61255.8166
    61039.244 0.0002621 57710.27 61221.5223
    61261.43 0.0002612 57706.3949 61186.9503
    61296.457 0.000261 57702.52 61152.8602
    61181.572 0.0002615 57698.6489 61120.0798
    61015.312 0.0002622 57694.7805 61089.519
    60759.608 0.0002633 57690.9132 61062.2119
    60466.221 0.0002646 57687.0485 61039.3653
    60549.833 0.0002642 57683.1869 61022.4061
    60648.196 0.0002638 57679.3273 61013.0203
    60762.433 0.0002633 57675.4702 61013.1796
    60933.803 0.0002626 57671.6155 61025.1234
    60897.437 0.0002627 57667.7632 61051.2978
    60718.737 0.0002635 57663.9128 61094.2293
    60585.286 0.0002641 57660.0655 61156.3378
    60615.595 0.000264 57656.2198 61239.6838
    60758.865 0.0002633 57652.3768 61345.673
    60912.23 0.0002627 57648.5366 61474.7122
    61073.321 0.000262 57644.6981 61625.8236
    61255.21 0.0002612 57640.8629 61796.212
    61568.804 0.0002599 57637.0296 61980.7919
    61855.761 0.0002587 57633.1982 62171.8817
    62083.908 0.0002577 57629.3703 62359.4336
    61989.32 0.0002581 57625.5437 62532.4707
    61734.94 0.0002592 57621.7204 62681.5686
    61435.109 0.0002604 57617.8989 62801.0818
    61513.153 0.0002601 57614.0799 62889.2804
    61576.555 0.0002598 57610.2639 62946.3082
    61635.371 0.0002596 57606.4494 62972.1285
    61721.499 0.0002592 57602.6379 62966.5948
    61768.002 0.000259 57598.8286 62931.5726
    61782.317 0.000259 57595.0219 62872.9681
    61738.353 0.0002592 57591.2171 62800.5074
    61790.156 0.0002589 57587.4158 62725.4397
    61871.432 0.0002586 57583.6158 62658.0152
    61816.589 0.0002588 57579.8188 62606.1094
    61783.77 0.000259 57576.0237 62574.9717
    61759.479 0.0002591 57572.2315 62567.562
    61717.629 0.0002592 57568.4416 62585.0064
    61720.723 0.0002592 57564.6546 62627.0427
    61738.659 0.0002592 57560.87 62692.3868
    61714.254 0.0002593 57557.0868 62779.1006
    61717.982 0.0002592 57553.3066 62884.8777
    61784.116 0.000259 57549.5294 63007.2949
    62082.897 0.0002577 57545.754 63144.0023
    62439.536 0.0002633 57541.9815 63292.8525
    62791.423 0.0002707 57538.2113 63451.9572
    62996.134 0.0002699 57534.4433 63619.7057
    63248.953 0.0002688 57530.6781 63794.7406
    63475.11 0.0002678 57526.9153 63976.0248
    63491.49 0.0002678 57523.1546 64162.3299
    63884.839 0.0002661 57519.397 64352.8745
    64384.937 0.000264 57515.6411 64546.8134
    64639.134 0.000263 57511.8882 64743.3202
    64890.517 0.000262 57508.1375 64941.55
    65187.904 0.0002608 57504.3892 65140.6269
    65668.069 0.0002589 57500.6439 65339.6156
    65931.552 0.0002505 57496.9003 65537.5298
    66112.927 0.000242 57493.1598 65733.312
    66318.886 0.0002413 57489.4204 65925.8385
    66598.244 0.0002403 57485.6854 66113.9361
    66916.636 0.0002391 57481.9527 66296.3646
    67270.648 0.0002378 57478.2212 66471.8364
    67674.1 0.0002364 57474.4935 66639.0432
    68057.614 0.0002351 57470.7674 66796.6618
    68311.799 0.0002342 57467.0437 66943.3749
    68532.643 0.0002335 57463.3229 67077.9044
    68822.465 0.0002325 57459.6044 67199.027
    69371.581 0.0002306 57455.8885 67305.6179
    69718.92 0.0002295 57452.175 67396.6624
    69957.047 0.0002287 57448.4639 67471.2978
    70075.424 0.0002283 57444.7554 67528.831
    70160.21 0.0002281 57441.0495 67568.7603
    70282.096 0.0002277 57437.3462 67590.7959
    70545.288 0.0002268 57433.6455 67594.863
    70623.096 0.0002266 57429.9466 67581.1061
    70648.085 0.0002265 57426.2509 67549.8924
    70690.276 0.0002263 57422.5573 67501.7827
    70863.575 0.0002258 57418.8658 67437.5339
    70996.076 0.0002254 57415.1779 67358.0599
    70911.742 0.0002256 57411.4919 67264.4109
    70897.251 0.0002257 57407.8085 67157.6687
    70958.881 0.0002255 57404.1272 67039.2189
    71164.666 0.0002248 57400.4495 66910.2663
    71192.46 0.0002247 57396.7734 66772.103
    71175.325 0.0002248 57393.0997 66626.0168
    71168.794 0.0002248 57389.4288 66473.2592
    70985.304 0.0002254 57385.7598 66315.0301
    70722.332 0.0002262 57382.0947 66152.4595
    70381.002 0.0002273 57378.4312 65986.5915
    70078.484 0.0002283 57374.7707 65818.3809
    69845.348 0.0002291 57371.1121 65648.6759
    69748.835 0.0002294 57367.4564 65478.2249
    69517.701 0.0002302 57363.8033 65307.6639
    69260.488 0.000231 57360.1528 65137.5228
    69016.248 0.0002318 57356.5044 64968.2244
    68584.035 0.0002333 57352.8591 64800.0951
    68171.121 0.0002347 57349.216 64633.3662
    67888.818 0.0002357 57345.5752 64468.1884
    67605.893 0.0002367 57341.9372 64304.6466
    67290.645 0.0002378 57338.3018 64142.7727
    66909.644 0.0002391 57334.6686 63982.5706
    66697.389 0.0002399 57331.0387 63824.0297
    66472.234 0.0002407 57327.4109 63667.1466
    66155.004 0.0002419 57323.7855 63511.9428
    65668.076 0.0002437 57320.1624 63358.4774
    65157.464 0.0002456 57316.5424 63206.8561
    64662.778 0.0002474 57312.925 63057.2305
    64500.661 0.0002481 57309.3098 62909.7968
    64367.627 0.0002486 57305.6974 62764.7902
    64179.782 0.0002493 57302.0871 62622.4662
    64044.651 0.0002498 57298.4796 62483.0607
    63822.857 0.0002507 57294.8748 62346.9047
    63432.587 0.0002522 57291.2725 62214.2134
    63003.079 0.000254 57287.6729 62085.209
    62686.969 0.0002552 57284.0751 61960.0794
    62574.462 0.0002557 57280.4812 61838.9761
    62368.807 0.0002565 57276.8883 61722.0048
    62164.686 0.0002574 57273.2991 61609.2358
    61985.193 0.0002581 57269.7122 61500.6951
    61879.965 0.0002586 57266.128 61396.3736
    61717.202 0.0002593 57262.5458 61296.2277
    61447.267 0.0002604 57258.9665 61200.1848
    61167.063 0.0002616 57255.3898 61108.1465
    60979.47 0.0002624 57251.8156 61019.9914
    60935.958 0.0002626 57248.2446 60935.5803
    61068.259 0.000262 57244.6752 60854.7576
    61126.11 0.0002618 57241.1091 60777.3581
    61044.139 0.0002621 57237.5449 60703.2058
    60873.736 0.0002628 57233.9838 60632.1208
    60679.072 0.0002637 57230.4253 60563.9179
    60462.656 0.0002646 57226.8692 60498.4111
    60280.464 0.0002654 57223.3151 60435.415
    60193.044 0.0002658 57219.7641 60374.748
    60232.531 0.0002656 57216.216 60316.2321
    60163.625 0.0002659 57212.6703 60259.6939
    60113.216 0.0002662 57209.1271 60204.9685
    60099.647 0.0002662 57205.5865 60151.8984
    60220.771 0.0002657 57202.0486 60100.3374
    60267.722 0.0002655 57198.513 60050.1424
    60205.766 0.0002658 57194.98 60001.1872
    60101.309 0.0002662 57191.45 59953.3536
    59998.787 0.0002667 57187.9225 59906.5335
    59902.102 0.0002671 57184.3972 59860.6294
    60016.057 0.0002666 57180.8749 59815.5557
    60045.827 0.0002713 57177.3548 59771.2351
    59959.575 0.000283 57173.8374 59727.6003
    59839.776 0.0002841 57170.3233 59684.5954
    59778.744 0.0002844 57166.8111 59642.17
    59788.404 0.0002843 57163.3012 59600.2836
    59577.222 0.0002853 57159.7944 59558.9042
    59561.332 0.0002854 57156.2904 59518.0051
    59776.165 0.0002844 57152.7888 59477.5659
    59715.833 0.0002847 57149.2893 59437.572
    59626.546 0.0002851 57145.7932 59398.0148
    59513.967 0.0002856 57142.2991 59358.8898
    59737.805 0.0002846 57138.8079 59320.1925
    59642.289 0.0002795 57135.3195 59281.9268
    59200.753 0.0002704 57131.8335 59244.0963
    59124.415 0.0002706 57128.3498 59206.7115
    59071.937 0.0002709 57124.8692 59169.7744
    59039.853 0.000271 57121.3905 59133.2972
    59028.505 0.0002711 57117.9151 59097.2929
    59016.021 0.0002711 57114.4425 59061.7725
    59001.565 0.0002712 57110.9721 59026.7485
    58847.062 0.0002719 57107.504 58992.2341
    58735.513 0.0002724 57104.0392 58958.2441
    58669.061 0.0002727 57100.5767 58924.791
    58872.234 0.0002718 57097.1167 58891.8894
    58870.637 0.0002718 57093.6592 58859.5543
    58680.514 0.0002727 57090.2048 58827.8303
    58581.572 0.0002731 57086.7529 58796.677
    58516.891 0.0002734 57083.3032 58766.1408
    58482.464 0.0002736 57079.8564 58736.2436
    58428.865 0.0002738 57076.4121 58707.0094
    58277.093 0.0002745 57072.9706 58678.4664
    58047.792 0.0002756 57069.5318 58650.6457
    58018.314 0.0002758 57066.0958 58623.5827
    58013.88 0.0002758 57062.6621 58597.3142
    58022.255 0.0002758 57059.2308 58571.877
    57861.383 0.0002765 57055.8023 58547.305
    57837.612 0.0002766 57052.3767 58523.6238
    57927.677 0.0002762 57048.9534 58500.8461
    58053.004 0.0002756 57045.5329 58478.9686
    58095.62 0.0002754 57042.1151 58457.9652
    58080.085 0.0002755 57038.7 58437.7844
    58169.462 0.0002751 57035.2871 58418.3436
    58103.297 0.0002754 57031.8772 58399.529
    57920.698 0.0002762 57028.4702 58381.1962
    57766.61 0.000277 57025.0653 58363.1895
    57699.926 0.0002773 57021.663 58345.3826
    57704.722 0.0002773 57018.264 58327.7275
    57790.644 0.0002769 57014.8668 58310.2789
    57851.813 0.0002766 57011.4725 58293.1811
    57887.113 0.0002764 57008.0811 58276.6184
    57837.086 0.0002766 57004.6924 58260.7724
    57732.021 0.0002771 57001.3061 58245.799
    57600.666 0.0002778 56997.9224 58231.8243
    57578.769 0.0002779 56994.5413 58218.9511
    57561.581 0.000278 56991.1635 58207.2576
    57538.719 0.0002781 56987.7876 58196.7766
    57440.235 0.0002785 56984.4147 58187.5681
    57460.134 0.0002785 56981.0439 58179.6573
    57543.648 0.000278 56977.6765 58173.0814
    57528.135 0.0002781 56974.3114 58167.8744
    57411.523 0.0002787 56970.9491 58164.0921
    57226.183 0.0002796 56967.5887 58161.7641
    56997.985 0.0002807 56964.2316 58160.9742
    57060.88 0.0002804 56960.8776 58161.8105
    57281.867 0.0002793 56957.5257 58164.4009
    57390.649 0.0002788 56954.1766 58168.8352
    57472.267 0.0002784 56950.8299 58175.2904
    57509.764 0.0002782 56947.4865 58183.9543
    57368.882 0.0002789 56944.1449 58195.0487
    57268.9 0.0002794 56940.8064 58208.8446
    57221.857 0.0002796 56937.4705 58225.6733
    57351.411 0.000279 56934.1372 58245.9548
    57401.892 0.0002787 56930.8063 58270.2374
    57423.954 0.0002786 56927.4784 58299.267
    57524.371 0.0002781 56924.1533 58334.0904
    57566.508 0.0002779 56920.8306 58376.2187
    57567.77 0.0002779 56917.51 58427.8672
    57514.369 0.0002782 56914.1931 58492.2911
    57412.92 0.0002787 56910.8787 58574.2229
    57355.085 0.000279 56907.5663 58680.4172
    57627.369 0.0002776 56904.2572 58820.2496
    58114.137 0.0002753 56900.95 59006.2842
    58702.237 0.0002726 56897.6459 59254.6789
    59279.891 0.0002699 56894.3448 59584.8634
    60213.947 0.0002657 56891.0463 60020.4672
    61370.387 0.0002607 56887.7504 60585.6984
    62773.516 0.0002549 56884.4564 61304.7402
    63986.149 0.0002501 56881.1659 62198.1088
    65165.714 0.0002455 56877.8778 63278.8113
    66561.025 0.0002404 56874.5922 64548.0993
    67877.553 0.0002357 56871.3097 65991.1717
    69139.002 0.0002314 56868.0298 67573.0723
    70317.455 0.0002275 56864.752 69234.7007
    71166.406 0.0002248 56861.4775 70888.9756
    71812.28 0.0002228 56858.2054 72418.5092
    72209.372 0.0002216 56854.9356 73679.6133
    72919.314 0.0002194 56851.6689 74520.9765
    73576.246 0.0002175 56848.4054 74821.4422
    73602.425 0.0002174 56845.1436 74533.4655
    72609.095 0.0002204 56841.8849 73703.64
[truncated: 664,846 more chars]
